# Supplementary material for: Inclusion of non-inferiority analysis in superiority-based clinical trials with single-arm, two-stage Simon's design
Source: Contemp Clin Trials Commun. 2020 Nov 28;20:100678. doi: 10.1016/j.conctc.2020.100678 (PMC7733004; doi:10.1016/j.conctc.2020.100678)
Supplement: Multimedia component 2 [file mmc2.zip]

Archive with 6 entries (6 files):
- 3_Sampayo-CorderoM_SupplementalDataset_0.csv
- 3_Sampayo-CorderoM_SupplementalDataset_1.csv
- 3_Sampayo-CorderoM_SupplementalDataset_2.csv
- 3_Sampayo-Cordero M, et al_CCT_SupplementaryDataSummary.docx
- 3_Sampayo-Cordero M, et al_Supplemental File_1.txt
- 3_Sampayo-Cordero M, et al_Supplemental File_2.txt
