# Supplementary material for: Inclusion of non-inferiority analysis in superiority-based clinical trials with single-arm, two-stage Simon's design
Source: Contemp Clin Trials Commun. 2020 Nov 28;20:100678. doi: 10.1016/j.conctc.2020.100678 (PMC7733004; doi:10.1016/j.conctc.2020.100678)
Supplement: Multimedia component 2 [file mmc2.zip › 3_Sampayo-CorderoM_SupplementalDataset_2.csv]

	p0	p1	Design	H0_reject.NI.	alphaEq	powEq	alphaSim	powSim	NIM	Optimal
3	0.05	0.2	[1/18,4/32]	s>=4	0.0721478215781164	0.901469981335399	0.0713058823529412	0.899152941176471	1	0
4	0.05	0.25	[1/13,3/20]	s>=3	0.0735550255239476	0.902952504504356	0.0729411764705882	0.900552941176471	1	0
5	0.05	0.3	[1/13,3/16]	s>=3	0.0428736857253627	0.900378719499522	0.0426352941176471	0.898858823529412	1	0
6	0.05	0.35	[1/7,2/10]	s>=2	0.0810754105026367	0.900233534640917	0.0820235294117647	0.898576470588235	1	0
7	0.05	0.4	[1/6,2/9]	s>=2	0.0658819799882812	0.913033216	0.0665647058823529	0.910658823529412	1	0
8	0.05	0.45	[1/5,2/8]	s>=2	0.0516347384765625	0.915416769726563	0.0514823529411765	0.913164705882353	1	0
9	0.05	0.5	[1/4,2/7]	s>=2	0.038475371875	0.90625	0.0380941176470588	0.903741176470588	1	0
10	0.05	0.55	[1/4,2/6]	s>=2	0.0307375625	0.9183975625	0.0306823529411765	0.919211764705882	1	0
11	0.05	0.6	[1/4,2/5]	s>=2	0.0225925	0.91296	0.0218470588235294	0.914070588235294	1	0
12	0.05	0.65	[1/3,2/5]	s>=2	0.0204490625	0.9278628125	0.0202470588235294	0.928647058823529	1	0
13	0.05	0.7	[1/2,1/3]	s>=1	0.0975	0.91	0.0961647058823529	0.9108	1	0
14	0.05	0.75	[1/2,1/3]	s>=1	0.0975	0.9375	0.0961647058823529	0.937976470588235	1	0
15	0.05	0.8	[1/2,1/3]	s>=1	0.0975	0.96	0.0961647058823529	0.960294117647059	1	0
16	0.05	0.85	[1/2,2/3]	s>=1	0.0975	0.9775	0.0961647058823529	0.978270588235294	1	0
17	0.05	0.9	[1/1,1/2]	s>=1	0.05	0.9	0.0501058823529412	0.901294117647059	1	0
18	0.05	0.95	[1/1,2/2]	s>=1	0.05	0.95	0.0501058823529412	0.950776470588235	1	0
23	0.1	0.25	[3/27,7/40]	s>=7	0.0977223055007874	0.900058067348399	0.0975411764705882	0.897105882352941	1	0
24	0.1	0.3	[2/16,5/25]	s>=5	0.0950840545204045	0.903039103019804	0.0941882352941176	0.900988235294118	1	0
25	0.1	0.35	[1/8,4/18]	s>=4	0.092688928068793	0.906240858315312	0.0919058823529412	0.905670588235294	1	0
26	0.1	0.4	[1/8,4/15]	s>=4	0.054381315458656	0.904630704799744	0.0535176470588235	0.902529411764706	1	0
27	0.1	0.45	[1/8,3/10]	s>=3	0.0701908264	0.900440347848047	0.07	0.898870588235294	1	0
28	0.1	0.5	[1/5,3/9]	s>=3	0.050787325	0.900390625	0.0508823529411765	0.899188235294118	1	0
29	0.1	0.55	[1/5,3/8]	s>=3	0.0375013	0.90847405	0.0370470588235294	0.909247058823529	1	0
30	0.1	0.6	[1/4,2/5]	s>=2	0.08146	0.91296	0.0824941176470588	0.914070588235294	1	0
31	0.1	0.65	[1/3,2/5]	s>=2	0.07417	0.9278628125	0.0746705882352941	0.928647058823529	1	0
32	0.1	0.7	[1/3,2/4]	s>=2	0.0523	0.9163	0.0533411764705882	0.917917647058824	1	0
33	0.1	0.75	[1/2,2/4]	s>=2	0.0442	0.9140625	0.0435176470588235	0.915105882352941	1	0
34	0.1	0.8	[1/2,2/4]	s>=2	0.0442	0.9472	0.0435176470588235	0.947941176470588	1	0
35	0.1	0.85	[1/2,2/3]	s>=2	0.028	0.93925	0.0278235294117647	0.940105882352941	1	0
36	0.1	0.9	[1/2,2/3]	s>=2	0.028	0.972	0.0278235294117647	0.972352941176471	1	0
37	0.1	0.95	[1/1,2/2]	s>=1	0.1	0.95	0.0985058823529412	0.950776470588235	1	0
44	0.15	0.35	[3/17,8/32]	s>=8	0.0906252867321687	0.905313765682905	0.0899764705882353	0.903682352941176	1	0
45	0.15	0.4	[3/15,6/21]	s>=6	0.0809605390094159	0.900133321143451	0.0802470588235294	0.898035294117647	1	0
46	0.15	0.45	[2/9,5/16]	s>=5	0.0743160452517148	0.900702683171416	0.0738117647058824	0.898882352941176	1	0
47	0.15	0.5	[1/5,4/12]	s>=4	0.0868360895022327	0.911376953125	0.0863294117647059	0.910317647058824	1	0
48	0.15	0.55	[2/6,4/11]	s>=4	0.0579777091637695	0.900791158084082	0.0574235294117647	0.901835294117647	1	0
49	0.15	0.6	[1/5,3/7]	s>=3	0.07376516015625	0.903744	0.0727764705882353	0.903529411764706	1	0
50	0.15	0.65	[1/3,3/7]	s>=3	0.066407175	0.92025464375	0.0666235294117647	0.921129411764706	1	0
51	0.15	0.7	[1/3,3/6]	s>=3	0.045265921875	0.920269	0.0454588235294118	0.921776470588235	1	0
52	0.15	0.75	[1/2,2/4]	s>=2	0.0932625	0.9140625	0.0928117647058824	0.915105882352941	1	0
53	0.15	0.8	[1/2,2/4]	s>=2	0.0932625	0.9472	0.0928117647058824	0.947941176470588	1	0
54	0.15	0.85	[1/2,2/3]	s>=2	0.06075	0.93925	0.0613176470588235	0.940105882352941	1	0
55	0.15	0.9	[1/2,2/3]	s>=2	0.06075	0.972	0.0613176470588235	0.972352941176471	1	0
56	0.15	0.95	[1/1,2/2]	s>=2	0.0225	0.9025	0.0222117647058824	0.903694117647059	1	0
63	0.2	0.35	[7/33,16/58]	s>=16	0.0991512035959478	0.900255825416328	0.0987411764705882	0.898258823529412	1	0
64	0.2	0.4	[4/19,11/36]	s>=11	0.0860944606833202	0.902353013947918	0.0849176470588235	0.901164705882353	1	0
65	0.2	0.45	[4/15,8/24]	s>=8	0.0835230853449151	0.900114783378249	0.0833647058823529	0.898423529411765	1	0
66	0.2	0.5	[3/10,6/17]	s>=6	0.0943376838597019	0.904022216796875	0.0946705882352941	0.902329411764706	1	0
67	0.2	0.55	[1/4,5/13]	s>=5	0.0911100518400001	0.904668690885556	0.0906	0.905164705882353	1	0
68	0.2	0.6	[2/7,4/9]	s>=4	0.085641728	0.900647424	0.0852823529411765	0.901952941176471	1	0
69	0.2	0.65	[1/3,4/9]	s>=4	0.076958208	0.918668023558594	0.0774117647058823	0.919623529411765	1	0
70	0.2	0.7	[1/3,3/6]	s>=3	0.094784	0.920269	0.0947882352941176	0.921776470588235	1	0
71	0.2	0.75	[1/2,3/6]	s>=3	0.081472	0.916259765625	0.0821411764705882	0.917341176470588	1	0
72	0.2	0.8	[1/2,3/5]	s>=3	0.0528	0.9216	0.0538352941176471	0.922105882352941	1	0
73	0.2	0.85	[1/2,3/5]	s>=3	0.0528	0.9595703125	0.0538352941176471	0.960588235294118	1	0
74	0.2	0.9	[1/2,3/4]	s>=3	0.0272	0.9477	0.0273764705882353	0.948364705882353	1	0
75	0.2	0.95	[1/1,2/2]	s>=2	0.04	0.9025	0.0394	0.903694117647059	1	0
83	0.25	0.4	[10/39,21/64]	s>=21	0.0972038049819979	0.900396936912619	0.0961058823529412	0.898517647058824	1	0
84	0.25	0.45	[6/23,14/39]	s>=14	0.084502823085574	0.900854497230548	0.0845764705882353	0.898576470588235	1	0
85	0.25	0.5	[3/11,10/26]	s>=10	0.0857075498235558	0.900549054145813	0.0854941176470588	0.899188235294118	1	0
86	0.25	0.55	[6/15,7/17]	s>=7	0.0967599582509138	0.901842856942535	0.0957176470588235	0.903223529411765	1	0
87	0.25	0.6	[2/8,6/13]	s>=6	0.0799518823623657	0.9017176006656	0.0806588235294118	0.902152941176471	1	0
88	0.25	0.65	[2/6,5/10]	s>=5	0.0767364501953125	0.901409481476563	0.0757529411764706	0.902682352941176	1	0
89	0.25	0.7	[3/6,4/8]	s>=4	0.09527587890625	0.9128602	0.0937882352941176	0.914223529411765	1	0
90	0.25	0.75	[2/4,4/7]	s>=4	0.06396484375	0.90966796875	0.0642705882352941	0.910694117647059	1	0
91	0.25	0.8	[1/2,3/5]	s>=3	0.0947265625	0.9216	0.0944352941176471	0.922105882352941	1	0
92	0.25	0.85	[1/2,3/5]	s>=3	0.0947265625	0.9595703125	0.0944352941176471	0.960588235294118	1	0
93	0.25	0.9	[1/2,3/4]	s>=3	0.05078125	0.9477	0.0506588235294118	0.948364705882353	1	0
94	0.25	0.95	[1/1,2/2]	s>=2	0.0625	0.9025	0.0615764705882353	0.903694117647059	1	0
104	0.3	0.5	[8/28,16/39]	s>=16	0.0943243969925991	0.900051862670807	0.094	0.898458823529412	1	0
105	0.3	0.55	[5/16,11/25]	s>=11	0.0968595832860563	0.902186530231724	0.0958941176470588	0.903247058823529	1	0
106	0.3	0.6	[3/9,9/19]	s>=9	0.080835554712103	0.902804538132372	0.0808117647058823	0.9038	1	0
107	0.3	0.65	[4/9,7/14]	s>=7	0.0844205355410401	0.905352584593413	0.0844	0.906294117647059	1	0
108	0.3	0.7	[3/7,5/9]	s>=5	0.09880866	0.90119134	0.0992705882352941	0.902670588235294	1	0
109	0.3	0.75	[1/2,5/9]	s>=5	0.084698865	0.903797149658203	0.0849764705882353	0.9048	1	0
110	0.3	0.8	[2/4,4/6]	s>=4	0.07047	0.90112	0.0711058823529412	0.902976470588235	1	0
111	0.3	0.85	[2/3,4/6]	s>=4	0.058563	0.917425984375	0.0570823529411765	0.918258823529412	1	0
112	0.3	0.9	[1/2,3/4]	s>=3	0.0837	0.9477	0.0840470588235294	0.948364705882353	1	0
113	0.3	0.95	[1/1,2/2]	s>=2	0.09	0.9025	0.0890117647058824	0.903694117647059	1	0
124	0.35	0.55	[16/36,19/42]	s>=19	0.0965719951087732	0.902806287365886	0.0950235294117647	0.904529411764706	1	0
125	0.35	0.6	[7/16,13/27]	s>=13	0.097904387613662	0.90008271916726	0.0970823529411765	0.901435294117647	1	0
126	0.35	0.65	[5/13,9/17]	s>=9	0.0993788586722768	0.900621141327723	0.0993882352941177	0.901670588235294	1	0
127	0.35	0.7	[4/9,8/14]	s>=8	0.0739179694678246	0.90318797529688	0.0733647058823529	0.904294117647059	1	0
128	0.35	0.75	[3/6,6/10]	s>=6	0.0900119516249024	0.911444664001465	0.0905411764705882	0.912623529411765	1	0
129	0.35	0.8	[1/2,5/8]	s>=5	0.096659945703125	0.917504	0.0972823529411765	0.918164705882353	1	0
130	0.35	0.85	[2/3,4/6]	s>=4	0.098403484375	0.917425984375	0.0975529411764706	0.918258823529412	1	0
131	0.35	0.9	[2/3,4/5]	s>=4	0.0540225	0.91854	0.0543411764705882	0.919929411764706	1	0
132	0.35	0.95	[1/1,3/4]	s>=3	0.0986125	0.9431125	0.0979176470588235	0.944258823529412	1	0
143	0.4	0.55	[19/45,35/73]	s>=35	0.0995035292354281	0.900083274399731	0.0990588235294118	0.901235294117647	1	0
144	0.4	0.6	[12/28,21/41]	s>=21	0.0951296160217389	0.900885795802329	0.0947294117647059	0.903023529411765	1	0
145	0.4	0.65	[6/13,15/28]	s>=15	0.0930179645663952	0.9035131119923	0.0924705882352941	0.905294117647059	1	0
146	0.4	0.7	[3/7,11/19]	s>=11	0.0841090920966259	0.902847955776051	0.0844	0.904152941176471	1	0
147	0.4	0.75	[3/6,8/13]	s>=8	0.0915046137856	0.904535830020905	0.0905176470588235	0.905388235294118	1	0
148	0.4	0.8	[2/4,6/9]	s>=6	0.095813632	0.905969664	0.0951411764705882	0.907411764705882	1	0
149	0.4	0.85	[1/2,5/7]	s>=5	0.0925696	0.9162514703125	0.0930470588235294	0.917576470588235	1	0
150	0.4	0.9	[2/3,4/5]	s>=4	0.08704	0.91854	0.0871529411764706	0.919929411764706	1	0
151	0.4	0.95	[1/1,4/5]	s>=4	0.07168	0.9366821875	0.0723764705882353	0.938105882352941	1	0
163	0.45	0.6	[35/67,39/74]	s>=39	0.0998285256989752	0.902200574075626	0.0998470588235294	0.900729411764706	1	0
164	0.45	0.65	[10/21,23/41]	s>=23	0.0973406294904202	0.900444856690096	0.0968	0.901870588235294	1	0
165	0.45	0.7	[7/15,15/25]	s>=15	0.0950734448659305	0.900385318708872	0.0943176470588235	0.901788235294118	1	0
166	0.45	0.75	[3/6,12/19]	s>=12	0.0808954235865031	0.901793880169862	0.0809764705882353	0.902458823529412	1	0
167	0.45	0.8	[5/9,9/13]	s>=9	0.0698491664701167	0.900869390336	0.0691764705882353	0.901835294117647	1	0
168	0.45	0.85	[2/3,7/10]	s>=7	0.0867917367905274	0.907834241876465	0.0876823529411765	0.9086	1	0
169	0.45	0.9	[4/5,5/7]	s>=5	0.09710792578125	0.9152595	0.0954235294117647	0.916164705882353	1	0
170	0.45	0.95	[1/1,5/6]	s>=5	0.059049	0.928537125	0.0593058823529412	0.929847058823529	1	0
183	0.5	0.65	[20/40,42/72]	s>=42	0.095591550789353	0.900072028774233	0.0950705882352941	0.900858823529412	1	0
184	0.5	0.7	[12/23,24/39]	s>=24	0.0977699561044574	0.901539249574381	0.0972235294117647	0.902741176470588	1	0
185	0.5	0.75	[14/22,16/25]	s>=16	0.0999372005462646	0.909653794559187	0.0984705882352941	0.910929411764706	1	0
186	0.5	0.8	[4/7,11/16]	s>=11	0.099395751953125	0.905227923147981	0.0984352941176471	0.906317647058824	1	0
187	0.5	0.85	[5/8,9/12]	s>=9	0.072998046875	0.907793668838729	0.0723411764705882	0.908929411764706	1	0
188	0.5	0.9	[3/4,7/9]	s>=7	0.078125	0.918330048	0.0783882352941176	0.919176470588235	1	0
189	0.5	0.95	[1/1,5/6]	s>=5	0.09375	0.928537125	0.0944235294117647	0.929847058823529	1	0
203	0.55	0.7	[36/58,44/70]	s>=44	0.099387720885913	0.900625435137789	0.101576470588235	0.902564705882353	1	0
204	0.55	0.75	[21/32,25/38]	s>=25	0.0997918546570904	0.902343574505732	0.101117647058824	0.903741176470588	1	0
205	0.55	0.8	[14/20,16/23]	s>=16	0.0948868961065553	0.900564641358948	0.0966117647058824	0.901164705882353	1	0
206	0.55	0.85	[3/5,12/16]	s>=12	0.0813119018724503	0.908587003926942	0.0831058823529412	0.909776470588235	1	0
207	0.55	0.9	[3/4,8/10]	s>=8	0.0893859786982422	0.903981141	0.0901882352941177	0.904882352941176	1	0
208	0.55	0.95	[1/1,6/7]	s>=6	0.08996208203125	0.91886486328125	0.0909176470588235	0.920635294117647	1	0
223	0.6	0.75	[26/43,44/64]	s>=44	0.0949938185038729	0.900167183385145	0.0961294117647059	0.900882352941176	1	0
224	0.6	0.8	[19/27,25/35]	s>=25	0.0964657358900101	0.900269825354811	0.0985058823529412	0.901941176470588	1	0
225	0.6	0.85	[6/9,16/21]	s>=16	0.090462297083345	0.904003633625198	0.0914823529411765	0.904929411764706	1	0
226	0.6	0.9	[8/10,11/14]	s>=11	0.0964459693670401	0.91820980415934	0.0973764705882353	0.9192	1	0
227	0.6	0.95	[1/1,7/8]	s>=7	0.0951782400000001	0.907838484921875	0.0966588235294118	0.909094117647059	1	0
243	0.65	0.8	[23/33,44/60]	s>=44	0.0995377863091445	0.901204818867054	0.100364705882353	0.902552941176471	1	0
244	0.65	0.85	[9/13,24/31]	s>=24	0.0951174179019459	0.903558515720621	0.0969647058823529	0.904964705882353	1	0
245	0.65	0.9	[6/8,14/17]	s>=14	0.0970201359590203	0.904548373669158	0.0977529411764706	0.906	1	0
246	0.65	0.95	[4/5,9/10]	s>=9	0.0859544382772461	0.913861644100684	0.0862	0.915176470588235	1	0
263	0.7	0.85	[16/22,41/52]	s>=41	0.0979829168831453	0.902903626404655	0.0989058823529412	0.903823529411765	1	0
264	0.7	0.9	[12/16,21/25]	s>=21	0.0904719185541367	0.902006378804536	0.0915764705882353	0.902976470588235	1	0
265	0.7	0.95	[8/9,13/15]	s>=13	0.0954356752508951	0.917598973862116	0.0962470588235294	0.919	1	0
283	0.75	0.9	[21/27,34/40]	s>=34	0.096224593481105	0.900483576034449	0.0976117647058824	0.901835294117647	1	0
284	0.75	0.95	[7/8,17/19]	s>=17	0.0981901178129192	0.904185224911471	0.0987294117647059	0.905129411764706	1	0
303	0.8	0.95	[6/7,28/31]	s>=28	0.0973639840897953	0.904990755117854	0.0978705882352941	0.906729411764706	1	0
38	0.05	0.2	[1/12,4/37]	s>=4	0.0934697567983695	0.902374033096877	0.0937764705882353	0.900176470588235	1	1
41	0.05	0.25	[1/9,3/24]	s>=3	0.0931294093228691	0.90284070561453	0.0936235294117647	0.900894117647059	1	1
57	0.05	0.3	[1/7,3/21]	s>=3	0.0639299343090062	0.903761845664214	0.0646705882352941	0.901517647058824	1	1
61	0.05	0.35	[1/6,2/12]	s>=2	0.094268081692062	0.906204464709581	0.0938235294117647	0.904	1	1
76	0.05	0.4	[1/5,2/10]	s>=2	0.0686567100688476	0.902084608	0.0676470588235294	0.899811764705882	1	1
81	0.05	0.45	[1/4,2/10]	s>=2	0.0594438680550781	0.900204090148829	0.0582235294117647	0.897882352941176	1	1
95	0.05	0.5	[1/4,2/7]	s>=2	0.038475371875	0.90625	0.0380941176470588	0.903741176470588	1	1
101	0.05	0.55	[1/3,2/8]	s>=2	0.0378744055859375	0.902709454023437	0.0369647058823529	0.903894117647059	1	1
114	0.05	0.6	[1/3,2/6]	s>=2	0.026557859375	0.917568	0.0261058823529412	0.918611764705882	1	1
121	0.05	0.65	[1/3,2/5]	s>=2	0.0204490625	0.9278628125	0.0202470588235294	0.928647058823529	1	1
133	0.05	0.7	[1/2,1/3]	s>=1	0.0975	0.91	0.0961647058823529	0.9108	1	1
141	0.05	0.75	[1/2,1/3]	s>=1	0.0975	0.9375	0.0961647058823529	0.937976470588235	1	1
152	0.05	0.8	[1/2,1/3]	s>=1	0.0975	0.96	0.0961647058823529	0.960294117647059	1	1
161	0.05	0.85	[1/2,2/3]	s>=1	0.0975	0.9775	0.0961647058823529	0.978270588235294	1	1
171	0.05	0.9	[1/1,1/2]	s>=1	0.05	0.9	0.0501058823529412	0.901294117647059	1	1
181	0.05	0.95	[1/1,2/2]	s>=1	0.05	0.95	0.0501058823529412	0.950776470588235	1	1
231	0.1	0.25	[3/21,8/50]	s>=8	0.0978673091845618	0.900843273733132	0.0982588235294118	0.898529411764706	1	1
241	0.1	0.3	[2/12,6/35]	s>=6	0.0977182821621963	0.901449485028649	0.0980470588235294	0.898941176470588	1	1
251	0.1	0.35	[2/11,4/19]	s>=4	0.0988108990262975	0.908633658642296	0.0985647058823529	0.906847058823529	1	1
261	0.1	0.4	[1/5,4/18]	s>=4	0.0780252773276152	0.90256746024534	0.0788705882352941	0.900694117647059	1	1
271	0.1	0.45	[1/5,3/11]	s>=3	0.08020258435	0.906668952022046	0.0805647058823529	0.904388235294118	1	1
281	0.1	0.5	[1/4,3/10]	s>=3	0.0597916414	0.904296875	0.0604117647058824	0.902235294117647	1	1
291	0.1	0.55	[1/3,3/11]	s>=3	0.06179293594	0.902132975474629	0.0618	0.903364705882353	1	1
301	0.1	0.6	[1/3,2/6]	s>=2	0.093853	0.917568	0.0934235294117647	0.918611764705882	1	1
311	0.1	0.65	[1/3,2/5]	s>=2	0.07417	0.9278628125	0.0746705882352941	0.928647058823529	1	1
321	0.1	0.7	[1/2,2/6]	s>=2	0.071902	0.906598	0.0701058823529412	0.9076	1	1
331	0.1	0.75	[1/2,2/4]	s>=2	0.0442	0.9140625	0.0435176470588235	0.915105882352941	1	1
341	0.1	0.8	[1/2,2/4]	s>=2	0.0442	0.9472	0.0435176470588235	0.947941176470588	1	1
351	0.1	0.85	[1/2,2/3]	s>=2	0.028	0.93925	0.0278235294117647	0.940105882352941	1	1
361	0.1	0.9	[1/2,2/3]	s>=2	0.028	0.972	0.0278235294117647	0.972352941176471	1	1
371	0.1	0.95	[1/1,2/2]	s>=1	0.1	0.95	0.0985058823529412	0.950776470588235	1	1
441	0.15	0.35	[4/19,8/33]	s>=8	0.0961734909968383	0.904281998335236	0.0962117647058824	0.901976470588235	1	1
451	0.15	0.4	[2/10,6/22]	s>=6	0.090720357529487	0.903101814075737	0.0904588235294118	0.901447058823529	1	1
461	0.15	0.45	[2/8,5/17]	s>=5	0.084123041034158	0.902252550732293	0.0844235294117647	0.900294117647059	1	1
471	0.15	0.5	[2/7,4/13]	s>=4	0.0973696082105171	0.915283203125	0.0965411764705882	0.913388235294118	1	1
481	0.15	0.55	[2/6,4/11]	s>=4	0.0579777091637695	0.900791158084082	0.0574235294117647	0.901835294117647	1	1
491	0.15	0.6	[1/3,3/8]	s>=3	0.0888697564453125	0.9065088	0.0893411764705882	0.907647058823529	1	1
501	0.15	0.65	[1/3,3/7]	s>=3	0.066407175	0.92025464375	0.0666235294117647	0.921129411764706	1	1
511	0.15	0.7	[1/2,3/8]	s>=3	0.0710106401953125	0.90505009	0.0704352941176471	0.905952941176471	1	1
521	0.15	0.75	[1/2,2/4]	s>=2	0.0932625	0.9140625	0.0928117647058824	0.915105882352941	1	1
531	0.15	0.8	[1/2,2/4]	s>=2	0.0932625	0.9472	0.0928117647058824	0.947941176470588	1	1
541	0.15	0.85	[1/2,2/3]	s>=2	0.06075	0.93925	0.0613176470588235	0.940105882352941	1	1
551	0.15	0.9	[1/2,2/3]	s>=2	0.06075	0.972	0.0613176470588235	0.972352941176471	1	1
561	0.15	0.95	[1/1,2/2]	s>=2	0.0225	0.9025	0.0222117647058824	0.903694117647059	1	1
631	0.2	0.35	[6/27,17/63]	s>=17	0.0999486414572154	0.901917557105791	0.0995529411764706	0.899835294117647	1	1
641	0.2	0.4	[4/17,11/37]	s>=11	0.0947843743314957	0.903274286592441	0.0945882352941177	0.901364705882353	1	1
651	0.2	0.45	[4/14,8/25]	s>=8	0.0932853543414163	0.902635846493201	0.0932235294117647	0.900682352941176	1	1
661	0.2	0.5	[3/10,6/17]	s>=6	0.0943376838597019	0.904022216796875	0.0946705882352941	0.902329411764706	1	1
671	0.2	0.55	[1/4,5/13]	s>=5	0.0911100518400001	0.904668690885556	0.0906	0.905164705882353	1	1
681	0.2	0.6	[2/5,5/14]	s>=5	0.0883443277824001	0.9058103894016	0.0874235294117647	0.906282352941176	1	1
691	0.2	0.65	[1/3,4/9]	s>=4	0.076958208	0.918668023558594	0.0774117647058823	0.919623529411765	1	1
701	0.2	0.7	[1/3,3/6]	s>=3	0.094784	0.920269	0.0947882352941176	0.921776470588235	1	1
711	0.2	0.75	[1/2,3/6]	s>=3	0.081472	0.916259765625	0.0821411764705882	0.917341176470588	1	1
721	0.2	0.8	[1/2,3/5]	s>=3	0.0528	0.9216	0.0538352941176471	0.922105882352941	1	1
731	0.2	0.85	[1/2,3/5]	s>=3	0.0528	0.9595703125	0.0538352941176471	0.960588235294118	1	1
741	0.2	0.9	[1/2,3/4]	s>=3	0.0272	0.9477	0.0273764705882353	0.948364705882353	1	1
751	0.2	0.95	[1/1,2/2]	s>=2	0.04	0.9025	0.0394	0.903694117647059	1	1
831	0.25	0.4	[8/29,23/72]	s>=23	0.0977068893882984	0.901054940585697	0.0972588235294118	0.898823529411765	1	1
841	0.25	0.45	[4/14,15/44]	s>=15	0.0967511472838851	0.901408263449418	0.0965647058823529	0.899211764705882	1	1
851	0.25	0.5	[3/10,10/27]	s>=10	0.0994258794160344	0.903647750616074	0.0988235294117647	0.902094117647059	1	1
861	0.25	0.55	[3/9,8/20]	s>=8	0.0897095625205111	0.912752291950932	0.0892941176470588	0.914247058823529	1	1
871	0.25	0.6	[3/8,6/14]	s>=6	0.0986958965659142	0.91734217998336	0.0989294117647059	0.918741176470588	1	1
881	0.25	0.65	[2/5,5/11]	s>=5	0.0986554622650146	0.916622876755054	0.0994235294117647	0.918258823529412	1	1
891	0.25	0.7	[2/4,5/11]	s>=5	0.0807855129241943	0.90706790755	0.0804588235294118	0.908047058823529	1	1
901	0.25	0.75	[1/2,4/8]	s>=4	0.0926666259765625	0.920791625976563	0.0930470588235294	0.921894117647059	1	1
911	0.25	0.8	[1/2,3/5]	s>=3	0.0947265625	0.9216	0.0944352941176471	0.922105882352941	1	1
921	0.25	0.85	[1/2,3/5]	s>=3	0.0947265625	0.9595703125	0.0944352941176471	0.960588235294118	1	1
931	0.25	0.9	[1/2,3/4]	s>=3	0.05078125	0.9477	0.0506588235294118	0.948364705882353	1	1
941	0.25	0.95	[1/1,2/2]	s>=2	0.0625	0.9025	0.0615764705882353	0.903694117647059	1	1
1041	0.3	0.5	[8/22,18/46]	s>=18	0.0973568940366534	0.904946200661229	0.0969058823529412	0.903329411764706	1	1
1051	0.3	0.55	[5/13,13/31]	s>=13	0.0875034924207881	0.901592186847046	0.0869294117647059	0.903047058823529	1	1
1061	0.3	0.6	[3/8,9/20]	s>=9	0.0999141615930766	0.912415064110651	0.0991058823529412	0.913811764705882	1	1
1071	0.3	0.65	[3/7,8/16]	s>=8	0.0652208030447985	0.901669713859906	0.0658588235294118	0.902705882352941	1	1
1081	0.3	0.7	[3/6,6/12]	s>=6	0.0916130574810001	0.912712588921	0.0904117647058824	0.914176470588235	1	1
1091	0.3	0.75	[1/2,5/9]	s>=5	0.084698865	0.903797149658203	0.0849764705882353	0.9048	1	1
1101	0.3	0.8	[2/4,4/6]	s>=4	0.07047	0.90112	0.0711058823529412	0.902976470588235	1	1
1111	0.3	0.85	[2/3,4/6]	s>=4	0.058563	0.917425984375	0.0570823529411765	0.918258823529412	1	1
1121	0.3	0.9	[1/2,3/4]	s>=3	0.0837	0.9477	0.0840470588235294	0.948364705882353	1	1
1131	0.3	0.95	[1/1,2/2]	s>=2	0.09	0.9025	0.0890117647058824	0.903694117647059	1	1
1241	0.35	0.55	[8/20,21/47]	s>=21	0.09379607569612	0.904939993356688	0.0932941176470588	0.906447058823529	1	1
1251	0.35	0.6	[7/16,13/27]	s>=13	0.097904387613662	0.90008271916726	0.0970823529411765	0.901435294117647	1	1
1261	0.35	0.65	[3/7,11/22]	s>=11	0.0919495755638444	0.912496951843674	0.0911058823529412	0.9138	1	1
1271	0.35	0.7	[3/6,8/15]	s>=8	0.0928239644849237	0.901680664309012	0.0932588235294118	0.903529411764706	1	1
1281	0.35	0.75	[3/6,6/10]	s>=6	0.0900119516249024	0.911444664001465	0.0905411764705882	0.912623529411765	1	1
1291	0.35	0.8	[1/2,5/8]	s>=5	0.096659945703125	0.917504	0.0972823529411765	0.918164705882353	1	1
1301	0.35	0.85	[2/3,4/6]	s>=4	0.098403484375	0.917425984375	0.0975529411764706	0.918258823529412	1	1
1311	0.35	0.9	[2/3,4/5]	s>=4	0.0540225	0.91854	0.0543411764705882	0.919929411764706	1	1
1321	0.35	0.95	[1/1,3/4]	s>=3	0.0986125	0.9431125	0.0979176470588235	0.944258823529412	1	1
1431	0.4	0.55	[17/38,41/88]	s>=41	0.0986404019628646	0.900039856160727	0.0981294117647059	0.901494117647059	1	1
1441	0.4	0.6	[8/18,23/46]	s>=23	0.0952064091622199	0.900361462304008	0.0946352941176471	0.901905882352941	1	1
1451	0.4	0.65	[6/13,15/28]	s>=15	0.0930179645663952	0.9035131119923	0.0924705882352941	0.905294117647059	1	1
1461	0.4	0.7	[6/11,11/20]	s>=11	0.0989738503848225	0.901966020454418	0.0965529411764706	0.903482352941177	1	1
1471	0.4	0.75	[3/6,8/13]	s>=8	0.0915046137856	0.904535830020905	0.0905176470588235	0.905388235294118	1	1
1481	0.4	0.8	[2/4,6/9]	s>=6	0.095813632	0.905969664	0.0951411764705882	0.907411764705882	1	1
1491	0.4	0.85	[2/3,6/9]	s>=6	0.08077312	0.920244818125	0.0813176470588235	0.920858823529412	1	1
1501	0.4	0.9	[2/3,4/5]	s>=4	0.08704	0.91854	0.0871529411764706	0.919929411764706	1	1
1511	0.4	0.95	[1/1,4/5]	s>=4	0.07168	0.9366821875	0.0723764705882353	0.938105882352941	1	1
1631	0.45	0.6	[15/32,41/78]	s>=41	0.0994976632997523	0.900994007181284	0.0990470588235294	0.902058823529412	1	1
1641	0.45	0.65	[10/20,25/45]	s>=25	0.0902634889158571	0.900122397293131	0.0896588235294118	0.901247058823529	1	1
1651	0.45	0.7	[6/12,16/27]	s>=16	0.0909559887431409	0.902677194223551	0.0905176470588235	0.903647058823529	1	1
1661	0.45	0.75	[6/10,12/20]	s>=12	0.0995900089329979	0.904462415624039	0.0982941176470588	0.905752941176471	1	1
1671	0.45	0.8	[3/5,10/15]	s>=10	0.0667560447477851	0.901805693206528	0.0671647058823529	0.9032	1	1
1681	0.45	0.85	[2/3,7/10]	s>=7	0.0867917367905274	0.907834241876465	0.0876823529411765	0.9086	1	1
1691	0.45	0.9	[3/4,6/8]	s>=6	0.0733845287109375	0.93002175	0.0720352941176471	0.931129411764706	1	1
1701	0.45	0.95	[2/2,5/7]	s>=5	0.0823918078125	0.9014547921875	0.0806117647058824	0.902823529411765	1	1
1831	0.5	0.65	[19/35,48/84]	s>=48	0.0951795548933437	0.900404268536817	0.0945176470588235	0.901882352941176	1	1
1841	0.5	0.7	[12/21,27/45]	s>=27	0.0962689918441129	0.902292852859326	0.0957411764705882	0.903788235294118	1	1
1851	0.5	0.75	[7/12,18/28]	s>=18	0.081479474902153	0.901662142329677	0.0809647058823529	0.902776470588235	1	1
1861	0.5	0.8	[4/7,11/16]	s>=11	0.099395751953125	0.905227923147981	0.0984352941176471	0.906317647058824	1	1
1871	0.5	0.85	[5/7,9/13]	s>=9	0.0992431640625	0.913851899589949	0.0967058823529412	0.914882352941176	1	1
1881	0.5	0.9	[3/4,7/9]	s>=7	0.078125	0.918330048	0.0783882352941176	0.919176470588235	1	1
1891	0.5	0.95	[1/1,5/6]	s>=5	0.09375	0.928537125	0.0944235294117647	0.929847058823529	1	1
2031	0.55	0.7	[20/34,47/75]	s>=47	0.0970523665799291	0.900120177168234	0.0981176470588235	0.901376470588235	1	1
2041	0.55	0.75	[11/18,27/41]	s>=27	0.0932665554113789	0.90092801404519	0.0943411764705882	0.902741176470588	1	1
2051	0.55	0.8	[5/8,18/26]	s>=18	0.0893944337421238	0.902976884611518	0.0902823529411765	0.903635294117647	1	1
2061	0.55	0.85	[5/7,13/18]	s>=13	0.0851714829868833	0.904532007029888	0.0860117647058824	0.905929411764706	1	1
2071	0.55	0.9	[3/4,8/10]	s>=8	0.0893859786982422	0.903981141	0.0901882352941177	0.904882352941176	1	1
2081	0.55	0.95	[1/1,6/7]	s>=6	0.08996208203125	0.91886486328125	0.0909176470588235	0.920635294117647	1	1
2231	0.6	0.75	[22/34,48/71]	s>=48	0.0997383834184005	0.903578217985143	0.100447058823529	0.905176470588235	1	1
2241	0.6	0.8	[7/11,27/38]	s>=27	0.0969600569326148	0.904181422935917	0.0982705882352941	0.904976470588235	1	1
2251	0.6	0.85	[8/11,17/23]	s>=17	0.0995787087841356	0.908086556241727	0.100270588235294	0.909529411764706	1	1
2261	0.6	0.9	[4/5,13/17]	s>=13	0.0924801621884929	0.90757319400487	0.0931411764705882	0.908729411764706	1	1
2271	0.6	0.95	[1/1,7/8]	s>=7	0.0951782400000001	0.907838484921875	0.0966588235294118	0.909094117647059	1	1
2431	0.65	0.8	[21/30,46/63]	s>=46	0.0976739172715767	0.900045239507017	0.0987764705882353	0.9012	1	1
2441	0.65	0.85	[11/15,26/34]	s>=26	0.0923676788054797	0.904180030290669	0.0937411764705882	0.904964705882353	1	1
2451	0.65	0.9	[6/8,14/17]	s>=14	0.0970201359590203	0.904548373669158	0.0977529411764706	0.906	1	1
2461	0.65	0.95	[4/5,9/10]	s>=9	0.0859544382772461	0.913861644100684	0.0862	0.915176470588235	1	1
2631	0.7	0.85	[15/20,46/59]	s>=46	0.0954356910377196	0.901013517701061	0.0967647058823529	0.902435294117647	1	1
2641	0.7	0.9	[7/9,23/28]	s>=23	0.0985837934113194	0.910262741816039	0.0995176470588235	0.9118	1	1
2651	0.7	0.95	[6/7,14/16]	s>=14	0.0865412640955325	0.931459210110662	0.0874	0.932541176470588	1	1
2831	0.75	0.9	[13/16,40/48]	s>=40	0.0980047094807047	0.903855279063823	0.0993176470588235	0.905270588235294	1	1
2841	0.75	0.95	[7/8,17/19]	s>=17	0.0981901178129192	0.904185224911471	0.0987294117647059	0.905129411764706	1	1
3031	0.8	0.95	[6/7,28/31]	s>=28	0.0973639840897953	0.904990755117854	0.0978705882352941	0.906729411764706	1	1
39	0.05	0.2	[1/12,3/21]	s>=3	0.0803995417893788	0.803306236252641	0.0812235294117647	0.801188235294118	1	0
42	0.05	0.25	[1/12,3/16]	s>=3	0.042677805193585	0.801280385348946	0.0423529411764706	0.798317647058824	1	0
58	0.05	0.3	[1/8,2/9]	s>=2	0.0712113961953125	0.803996766	0.0708588235294118	0.801223529411765	1	0
62	0.05	0.35	[1/6,2/8]	s>=2	0.055406920546875	0.821634323671875	0.0564117647058824	0.818835294117647	1	0
77	0.05	0.4	[1/5,2/7]	s>=2	0.04244608984375	0.828928	0.0427882352941176	0.825447058823529	1	0
82	0.05	0.45	[1/4,2/6]	s>=2	0.0307375625	0.8179025625	0.0306823529411765	0.814482352941176	1	0
96	0.05	0.5	[1/4,2/5]	s>=2	0.0225925	0.8125	0.0218470588235294	0.809694117647059	1	0
102	0.05	0.55	[1/3,2/5]	s>=2	0.0204490625	0.8412146875	0.0202470588235294	0.842305882352941	1	0
115	0.05	0.6	[1/2,1/3]	s>=1	0.0975	0.84	0.0961647058823529	0.841	1	0
122	0.05	0.65	[1/2,1/3]	s>=1	0.0975	0.8775	0.0961647058823529	0.879258823529412	1	0
134	0.05	0.7	[1/2,1/3]	s>=1	0.0975	0.91	0.0961647058823529	0.9108	1	0
142	0.05	0.75	[1/2,2/3]	s>=1	0.0975	0.9375	0.0961647058823529	0.937976470588235	1	0
153	0.05	0.8	[1/1,1/2]	s>=1	0.05	0.8	0.0501058823529412	0.800776470588235	1	0
162	0.05	0.85	[1/1,1/2]	s>=1	0.05	0.85	0.0501058823529412	0.851211764705882	1	0
172	0.05	0.9	[1/1,2/2]	s>=1	0.05	0.9	0.0501058823529412	0.901294117647059	1	0
182	0.05	0.95	[1/1,2/2]	s>=1	0.05	0.95	0.0501058823529412	0.950776470588235	1	0
232	0.1	0.25	[2/16,6/31]	s>=6	0.0788132614103946	0.805338479593154	0.0784588235294118	0.803505882352941	1	0
242	0.1	0.3	[1/7,4/18]	s>=4	0.0893317226012371	0.800001125783612	0.0891764705882353	0.797376470588235	1	0
252	0.1	0.35	[2/9,3/12]	s>=3	0.0996347835640001	0.819544272951749	0.0984117647058824	0.816705882352941	1	0
262	0.1	0.4	[1/5,3/10]	s>=3	0.065136232	0.808026112	0.0658	0.805447058823529	1	0
272	0.1	0.45	[1/4,3/9]	s>=3	0.047355922	0.813265426089844	0.0483058823529412	0.809858823529412	1	0
282	0.1	0.5	[1/4,2/5]	s>=2	0.08146	0.8125	0.0824941176470588	0.809694117647059	1	0
292	0.1	0.55	[1/3,2/5]	s>=2	0.07417	0.8412146875	0.0746705882352941	0.842305882352941	1	0
302	0.1	0.6	[1/3,2/4]	s>=2	0.0523	0.8208	0.0533411764705882	0.821905882352941	1	0
312	0.1	0.65	[1/2,2/4]	s>=2	0.0442	0.8217625	0.0435176470588235	0.823835294117647	1	0
322	0.1	0.7	[1/2,2/4]	s>=2	0.0442	0.8722	0.0435176470588235	0.873164705882353	1	0
332	0.1	0.75	[1/2,2/3]	s>=2	0.028	0.84375	0.0278235294117647	0.845411764705882	1	0
342	0.1	0.8	[1/2,2/3]	s>=2	0.028	0.896	0.0278235294117647	0.896658823529412	1	0
352	0.1	0.85	[1/1,2/3]	s>=2	0.019	0.830875	0.0186470588235294	0.832294117647059	1	0
362	0.1	0.9	[1/1,2/2]	s>=1	0.1	0.9	0.0985058823529412	0.901294117647059	1	0
372	0.1	0.95	[1/1,2/2]	s>=1	0.1	0.95	0.0985058823529412	0.950776470588235	1	0
442	0.15	0.35	[2/10,6/22]	s>=6	0.090720357529487	0.804036826357972	0.0904588235294118	0.801164705882353	1	0
452	0.15	0.4	[2/9,5/16]	s>=5	0.0743160452517148	0.814939962867712	0.0738117647058824	0.812352941176471	1	0
462	0.15	0.45	[2/8,4/11]	s>=4	0.0681465197840625	0.803882937978282	0.0684588235294118	0.800470588235294	1	0
472	0.15	0.5	[1/4,3/8]	s>=3	0.098958486796875	0.8359375	0.0993058823529412	0.834176470588235	1	0
482	0.15	0.55	[1/3,3/7]	s>=3	0.066407175	0.81144415	0.0666235294117647	0.813211764705882	1	0
492	0.15	0.6	[1/3,3/6]	s>=3	0.045265921875	0.806976	0.0454588235294118	0.808329411764706	1	0
502	0.15	0.65	[1/2,2/4]	s>=2	0.0932625	0.8217625	0.0928117647058824	0.823835294117647	1	0
512	0.15	0.7	[1/2,2/4]	s>=2	0.0932625	0.8722	0.0928117647058824	0.873164705882353	1	0
522	0.15	0.75	[1/2,2/3]	s>=2	0.06075	0.84375	0.0613176470588235	0.845411764705882	1	0
532	0.15	0.8	[1/2,2/3]	s>=2	0.06075	0.896	0.0613176470588235	0.896658823529412	1	0
542	0.15	0.85	[1/1,2/3]	s>=2	0.041625	0.830875	0.0408352941176471	0.832294117647059	1	0
552	0.15	0.9	[1/1,2/2]	s>=2	0.0225	0.81	0.0222117647058824	0.811270588235294	1	0
562	0.15	0.95	[1/1,2/2]	s>=2	0.0225	0.9025	0.0222117647058824	0.903694117647059	1	0
632	0.2	0.35	[5/22,12/41]	s>=12	0.095886789956326	0.80440082654934	0.0954823529411765	0.802058823529412	1	0
642	0.2	0.4	[3/14,8/24]	s>=8	0.0874415491611999	0.80237583544583	0.0874352941176471	0.799694117647059	1	0
652	0.2	0.45	[2/10,6/16]	s>=6	0.0812515198042113	0.800947336237621	0.0814470588235294	0.798070588235294	1	0
662	0.2	0.5	[2/8,5/12]	s>=5	0.0720186286080001	0.80419921875	0.0712588235294118	0.801352941176471	1	0
672	0.2	0.55	[1/4,4/9]	s>=4	0.082889216	0.823671433492188	0.0817647058823529	0.825305882352941	1	0
682	0.2	0.6	[1/3,3/6]	s>=3	0.094784	0.806976	0.0947882352941176	0.808329411764706	1	0
692	0.2	0.65	[1/2,3/6]	s>=3	0.081472	0.813610890625	0.0821411764705882	0.8156	1	0
702	0.2	0.7	[1/2,3/5]	s>=3	0.0528	0.80605	0.0538352941176471	0.807823529411765	1	0
712	0.2	0.75	[1/2,3/5]	s>=3	0.0528	0.8701171875	0.0538352941176471	0.871188235294118	1	0
722	0.2	0.8	[1/2,3/4]	s>=3	0.0272	0.8192	0.0273764705882353	0.820458823529412	1	0
732	0.2	0.85	[1/1,2/3]	s>=2	0.072	0.830875	0.0707882352941177	0.832294117647059	1	0
742	0.2	0.9	[1/1,2/2]	s>=2	0.04	0.81	0.0394	0.811270588235294	1	0
752	0.2	0.95	[1/1,2/2]	s>=2	0.04	0.9025	0.0394	0.903694117647059	1	0
832	0.25	0.4	[14/41,15/44]	s>=15	0.0987631327209551	0.800987063984088	0.0979411764705882	0.798741176470588	1	0
842	0.25	0.45	[4/15,10/26]	s>=10	0.0889590414169019	0.800312024733477	0.0883647058823529	0.797776470588235	1	0
852	0.25	0.5	[3/9,7/17]	s>=7	0.0979022225365043	0.805694580078125	0.0974352941176471	0.802458823529412	1	0
862	0.25	0.55	[2/6,6/13]	s>=6	0.0753894448280334	0.801114880273561	0.0750470588235294	0.8026	1	0
872	0.25	0.6	[2/5,5/10]	s>=5	0.0717153549194336	0.807086592	0.0729294117647059	0.808611764705882	1	0
882	0.25	0.65	[2/5,4/7]	s>=4	0.070556640625	0.800154265625	0.0706470588235294	0.801694117647059	1	0
892	0.25	0.7	[1/2,3/5]	s>=3	0.0947265625	0.80605	0.0944352941176471	0.807823529411765	1	0
902	0.25	0.75	[1/2,3/5]	s>=3	0.0947265625	0.8701171875	0.0944352941176471	0.871188235294118	1	0
912	0.25	0.8	[1/2,3/4]	s>=3	0.05078125	0.8192	0.0506588235294118	0.820458823529412	1	0
922	0.25	0.85	[1/2,3/4]	s>=3	0.05078125	0.89048125	0.0506588235294118	0.892047058823529	1	0
932	0.25	0.9	[1/1,2/2]	s>=2	0.0625	0.81	0.0615764705882353	0.811270588235294	1	0
942	0.25	0.95	[1/1,2/2]	s>=2	0.0625	0.9025	0.0615764705882353	0.903694117647059	1	0
1042	0.3	0.5	[4/12,12/28]	s>=12	0.0953673057911388	0.801975309848785	0.0950705882352941	0.7996	1	0
1052	0.3	0.55	[6/14,8/17]	s>=8	0.0993396003180178	0.803907536907782	0.0979294117647059	0.804517647058824	1	0
1062	0.3	0.6	[5/10,6/12]	s>=6	0.0998378534520001	0.801656082432	0.0981882352941176	0.802247058823529	1	0
1072	0.3	0.65	[3/6,5/9]	s>=5	0.090057015	0.802163297685547	0.0888823529411765	0.803317647058824	1	0
1082	0.3	0.7	[3/5,4/7]	s>=4	0.098253	0.809137	0.0966352941176471	0.810164705882353	1	0
1092	0.3	0.75	[1/2,4/6]	s>=4	0.066501	0.810791015625	0.0673882352941177	0.812705882352941	1	0
1102	0.3	0.8	[1/2,3/4]	s>=3	0.0837	0.8192	0.0840470588235294	0.820458823529412	1	0
1112	0.3	0.85	[1/2,3/4]	s>=3	0.0837	0.89048125	0.0840470588235294	0.892047058823529	1	0
1122	0.3	0.9	[1/1,2/2]	s>=2	0.09	0.81	0.0890117647058824	0.811270588235294	1	0
1132	0.3	0.95	[1/1,2/2]	s>=2	0.09	0.9025	0.0890117647058824	0.903694117647059	1	0
1242	0.35	0.55	[7/17,14/29]	s>=14	0.0915554931418831	0.800754189970475	0.0909058823529412	0.802317647058824	1	0
1252	0.35	0.6	[5/13,9/17]	s>=9	0.0993788586722768	0.801063510324019	0.0993882352941177	0.802435294117647	1	0
1262	0.35	0.65	[3/7,8/14]	s>=8	0.0725370888633437	0.805103073574991	0.0724705882352941	0.806741176470588	1	0
1272	0.35	0.7	[1/2,6/10]	s>=6	0.0842374307954102	0.8000720245	0.0846823529411765	0.801658823529412	1	0
1282	0.35	0.75	[1/2,5/8]	s>=5	0.096659945703125	0.852813720703125	0.0972823529411765	0.854211764705882	1	0
1292	0.35	0.8	[2/3,4/6]	s>=4	0.098403484375	0.851968	0.0975529411764706	0.853694117647059	1	0
1302	0.35	0.85	[2/3,4/5]	s>=4	0.0540225	0.83521	0.0543411764705882	0.836705882352941	1	0
1312	0.35	0.9	[1/1,3/4]	s>=3	0.0986125	0.8748	0.0979176470588235	0.876882352941176	1	0
1322	0.35	0.95	[1/1,3/3]	s>=3	0.042875	0.857375	0.0438235294117647	0.858776470588235	1	0
1432	0.4	0.55	[12/30,25/50]	s>=25	0.0966903724725171	0.800262505459888	0.0959882352941177	0.802	1	0
1442	0.4	0.6	[7/16,15/28]	s>=15	0.0989405404722969	0.80305806852844	0.0983882352941177	0.804882352941176	1	0
1452	0.4	0.65	[4/9,11/19]	s>=11	0.0851134486165848	0.802553822727448	0.0850705882352941	0.805023529411765	1	0
1462	0.4	0.7	[3/6,8/13]	s>=8	0.0915046137856	0.8141501626678	0.0905176470588235	0.815835294117647	1	0
1472	0.4	0.75	[3/5,6/9]	s>=6	0.090505216	0.806465148925781	0.0909882352941176	0.808105882352941	1	0
1482	0.4	0.8	[2/3,5/7]	s>=5	0.0851968	0.8126464	0.0856235294117647	0.814611764705882	1	0
1492	0.4	0.85	[2/3,4/5]	s>=4	0.08704	0.83521	0.0871529411764706	0.836705882352941	1	0
1502	0.4	0.9	[1/1,4/5]	s>=4	0.07168	0.85293	0.0723764705882353	0.8544	1	0
1512	0.4	0.95	[1/1,3/3]	s>=3	0.064	0.857375	0.0646117647058824	0.858776470588235	1	0
1632	0.45	0.6	[12/26,28/51]	s>=28	0.0969130159524764	0.801899091793806	0.0960117647058824	0.804552941176471	1	0
1642	0.45	0.65	[8/16,17/29]	s>=17	0.0944535768596835	0.806380996192924	0.0947176470588235	0.808211764705882	1	0
1652	0.45	0.7	[4/8,12/19]	s>=12	0.0829689904377293	0.802278864858712	0.0830588235294118	0.803882352941176	1	0
1662	0.45	0.75	[3/5,8/12]	s>=8	0.0989408809129065	0.801294386386872	0.0993529411764706	0.803270588235294	1	0
1672	0.45	0.8	[2/3,7/10]	s>=7	0.0867917367905274	0.822083584	0.0876823529411765	0.824635294117647	1	0
1682	0.45	0.85	[4/5,5/7]	s>=5	0.09710792578125	0.82640114453125	0.0954235294117647	0.827541176470588	1	0
1692	0.45	0.9	[1/1,5/6]	s>=5	0.059049	0.826686	0.0593058823529412	0.828270588235294	1	0
1702	0.45	0.95	[1/1,3/3]	s>=3	0.091125	0.857375	0.0914823529411765	0.858776470588235	1	0
1832	0.5	0.65	[11/22,30/50]	s>=30	0.0976618906603068	0.802196360563975	0.0969411764705882	0.805929411764706	1	0
1842	0.5	0.7	[8/15,18/28]	s>=18	0.0899890065193176	0.800865653817363	0.0890235294117647	0.803176470588235	1	0
1852	0.5	0.75	[10/15,12/18]	s>=12	0.0998497009277344	0.822309127703193	0.0980470588235294	0.823176470588235	1	0
1862	0.5	0.8	[5/7,9/13]	s>=9	0.0992431640625	0.818191269888	0.0967058823529412	0.819058823529412	1	0
1872	0.5	0.85	[3/4,7/9]	s>=7	0.078125	0.815868689675782	0.0783882352941176	0.817741176470588	1	0
1882	0.5	0.9	[1/1,5/6]	s>=5	0.09375	0.826686	0.0944235294117647	0.828270588235294	1	0
1892	0.5	0.95	[1/1,4/4]	s>=4	0.0625	0.81450625	0.0625882352941177	0.816741176470588	1	0
2032	0.55	0.7	[27/42,31/48]	s>=31	0.0999723902455402	0.802485279227326	0.101729411764706	0.802976470588235	1	0
2042	0.55	0.75	[7/12,18/26]	s>=18	0.0983644540116802	0.80706036271503	0.0998705882352941	0.808470588235294	1	0
2052	0.55	0.8	[4/6,13/18]	s>=13	0.0933294827182137	0.817016304274768	0.0941294117647059	0.818082352941176	1	0
2062	0.55	0.85	[2/3,8/10]	s>=8	0.0944728154250977	0.801803369927442	0.0956941176470588	0.803776470588235	1	0
2072	0.55	0.9	[3/4,7/8]	s>=7	0.0631810622265625	0.81310473	0.0639411764705882	0.814670588235294	1	0
2082	0.55	0.95	[2/2,4/4]	s>=4	0.09150625	0.81450625	0.0918	0.815976470588235	1	0
2232	0.6	0.75	[15/24,31/44]	s>=31	0.0989882070348428	0.801060944812238	0.0995176470588235	0.802341176470588	1	0
2242	0.6	0.8	[7/11,18/24]	s>=18	0.092982569969005	0.80148335988657	0.0945058823529412	0.803929411764706	1	0
2252	0.6	0.85	[5/7,12/15]	s>=12	0.0856259099688961	0.805852894835341	0.0866705882352941	0.808129411764706	1	0
2262	0.6	0.9	[7/8,8/10]	s>=8	0.0920429568000001	0.8092783548	0.0935529411764706	0.8106	1	0
2272	0.6	0.95	[4/4,6/7]	s>=6	0.0839808000000001	0.8086010796875	0.0852705882352941	0.810023529411765	1	0
2432	0.65	0.8	[13/19,31/41]	s>=31	0.0959891934928569	0.800202755114536	0.0971411764705882	0.801623529411765	1	0
2442	0.65	0.85	[10/14,17/21]	s>=17	0.0923592248414177	0.802528595451862	0.0937529411764706	0.804611764705882	1	0
2452	0.65	0.9	[5/6,11/13]	s>=11	0.0971118162735626	0.8190456557949	0.0979294117647059	0.820717647058824	1	0
2462	0.65	0.95	[3/3,8/9]	s>=8	0.0876273235449219	0.829275539111328	0.0886352941176471	0.831317647058823	1	0
2632	0.7	0.85	[18/23,29/36]	s>=29	0.0997260682544672	0.805322496235568	0.100788235294118	0.806929411764706	1	0
2642	0.7	0.9	[13/15,16/19]	s>=16	0.0923443441737504	0.800690023602881	0.0938588235294118	0.801847058823529	1	0
2652	0.7	0.95	[3/3,10/11]	s>=10	0.0875673271900001	0.808294867971812	0.0870941176470588	0.809635294117647	1	0
2832	0.75	0.9	[8/10,26/30]	s>=26	0.0913215895917553	0.800663728794859	0.0924823529411765	0.803564705882353	1	0
2842	0.75	0.95	[1/1,13/14]	s>=13	0.0950290560722351	0.821347333247209	0.0963529411764706	0.823564705882353	1	0
3032	0.8	0.95	[13/14,21/23]	s>=21	0.0996124179980317	0.817347903091477	0.100070588235294	0.818035294117647	1	0
310	0.05	0.2	[1/9,3/24]	s>=3	0.0931294093228691	0.804686655627875	0.0936235294117647	0.801482352941176	1	1
43	0.05	0.25	[1/6,3/23]	s>=3	0.0682337701936135	0.801953658823933	0.0678352941176471	0.800588235294118	1	1
59	0.05	0.3	[1/5,2/12]	s>=2	0.084019039430885	0.802270098855	0.0825294117647059	0.800894117647059	1	1
610	0.05	0.35	[1/4,2/11]	s>=2	0.0657463621523242	0.802645909317519	0.0642235294117647	0.800917647058824	1	1
78	0.05	0.4	[1/4,2/8]	s>=2	0.04582629078125	0.82561024	0.0452941176470588	0.822505882352941	1	1
810	0.05	0.45	[1/3,2/8]	s>=2	0.0378744055859375	0.813072124335938	0.0369647058823529	0.811494117647059	1	1
97	0.05	0.5	[1/3,2/6]	s>=2	0.026557859375	0.828125	0.0261058823529412	0.825552941176471	1	1
103	0.05	0.55	[1/3,2/5]	s>=2	0.0204490625	0.8412146875	0.0202470588235294	0.842305882352941	1	1
116	0.05	0.6	[1/2,1/3]	s>=1	0.0975	0.84	0.0961647058823529	0.841	1	1
123	0.05	0.65	[1/2,1/3]	s>=1	0.0975	0.8775	0.0961647058823529	0.879258823529412	1	1
135	0.05	0.7	[1/2,1/3]	s>=1	0.0975	0.91	0.0961647058823529	0.9108	1	1
1410	0.05	0.75	[1/2,2/3]	s>=1	0.0975	0.9375	0.0961647058823529	0.937976470588235	1	1
154	0.05	0.8	[1/1,1/2]	s>=1	0.05	0.8	0.0501058823529412	0.800776470588235	1	1
1610	0.05	0.85	[1/1,1/2]	s>=1	0.05	0.85	0.0501058823529412	0.851211764705882	1	1
173	0.05	0.9	[1/1,2/2]	s>=1	0.05	0.9	0.0501058823529412	0.901294117647059	1	1
1810	0.05	0.95	[1/1,2/2]	s>=1	0.05	0.95	0.0501058823529412	0.950776470588235	1	1
233	0.1	0.25	[2/13,6/34]	s>=6	0.0957095816794329	0.810784582067574	0.0956117647058824	0.807294117647059	1	1
247	0.1	0.3	[1/7,4/18]	s>=4	0.0893317226012371	0.800001125783612	0.0891764705882353	0.797376470588235	1	1
253	0.1	0.35	[2/8,3/13]	s>=3	0.0990283030948001	0.800857951486587	0.0973529411764706	0.798823529411765	1	1
266	0.1	0.4	[1/4,3/11]	s>=3	0.0727056577	0.8059027456	0.0733647058823529	0.802576470588235	1	1
273	0.1	0.45	[1/3,3/11]	s>=3	0.06179293594	0.805025673513457	0.0618	0.803823529411765	1	1
285	0.1	0.5	[1/3,2/6]	s>=2	0.093853	0.828125	0.0934235294117647	0.825552941176471	1	1
293	0.1	0.55	[1/3,2/5]	s>=2	0.07417	0.8412146875	0.0746705882352941	0.842305882352941	1	1
304	0.1	0.6	[1/2,2/5]	s>=2	0.05878	0.80928	0.0574941176470588	0.810247058823529	1	1
313	0.1	0.65	[1/2,2/4]	s>=2	0.0442	0.8217625	0.0435176470588235	0.823835294117647	1	1
323	0.1	0.7	[1/2,2/4]	s>=2	0.0442	0.8722	0.0435176470588235	0.873164705882353	1	1
333	0.1	0.75	[1/2,2/3]	s>=2	0.028	0.84375	0.0278235294117647	0.845411764705882	1	1
343	0.1	0.8	[1/2,2/3]	s>=2	0.028	0.896	0.0278235294117647	0.896658823529412	1	1
353	0.1	0.85	[1/1,2/3]	s>=2	0.019	0.830875	0.0186470588235294	0.832294117647059	1	1
363	0.1	0.9	[1/1,2/2]	s>=1	0.1	0.9	0.0985058823529412	0.901294117647059	1	1
373	0.1	0.95	[1/1,2/2]	s>=1	0.1	0.95	0.0985058823529412	0.950776470588235	1	1
443	0.15	0.35	[2/9,6/23]	s>=6	0.0990126655220299	0.803664580297037	0.0988705882352941	0.800541176470588	1	1
453	0.15	0.4	[2/7,5/18]	s>=5	0.087967278177795	0.800820846930166	0.0878235294117647	0.798388235294118	1	1
463	0.15	0.45	[2/6,4/13]	s>=4	0.0839809690485128	0.803349063762714	0.0820705882352941	0.801458823529412	1	1
473	0.15	0.5	[1/4,3/8]	s>=3	0.098958486796875	0.8359375	0.0993058823529412	0.834176470588235	1	1
483	0.15	0.55	[1/3,3/7]	s>=3	0.066407175	0.81144415	0.0666235294117647	0.813211764705882	1	1
493	0.15	0.6	[1/2,3/8]	s>=3	0.0710106401953125	0.81886464	0.0704352941176471	0.819858823529412	1	1
503	0.15	0.65	[1/2,2/4]	s>=2	0.0932625	0.8217625	0.0928117647058824	0.823835294117647	1	1
513	0.15	0.7	[1/2,2/4]	s>=2	0.0932625	0.8722	0.0928117647058824	0.873164705882353	1	1
523	0.15	0.75	[1/2,2/3]	s>=2	0.06075	0.84375	0.0613176470588235	0.845411764705882	1	1
533	0.15	0.8	[1/2,2/3]	s>=2	0.06075	0.896	0.0613176470588235	0.896658823529412	1	1
543	0.15	0.85	[1/1,2/3]	s>=2	0.041625	0.830875	0.0408352941176471	0.832294117647059	1	1
553	0.15	0.9	[1/1,2/2]	s>=2	0.0225	0.81	0.0222117647058824	0.811270588235294	1	1
563	0.15	0.95	[1/1,2/2]	s>=2	0.0225	0.9025	0.0222117647058824	0.903694117647059	1	1
633	0.2	0.35	[3/13,13/46]	s>=13	0.0964549372352192	0.800089286517036	0.0960352941176471	0.797517647058824	1	1
643	0.2	0.4	[3/12,8/25]	s>=8	0.0990793061585382	0.815074749697524	0.0984941176470588	0.812352941176471	1	1
653	0.2	0.45	[2/7,6/17]	s>=6	0.0923302000394241	0.805737129426961	0.0918705882352941	0.802658823529412	1	1
663	0.2	0.5	[2/6,5/13]	s>=5	0.0847944785920001	0.816162109375	0.0854941176470588	0.812988235294118	1	1
673	0.2	0.55	[2/5,4/10]	s>=4	0.0949478400000001	0.826391871411133	0.0937411764705882	0.827976470588235	1	1
683	0.2	0.6	[1/3,3/6]	s>=3	0.094784	0.806976	0.0947882352941176	0.808329411764706	1	1
693	0.2	0.65	[1/2,3/6]	s>=3	0.081472	0.813610890625	0.0821411764705882	0.8156	1	1
703	0.2	0.7	[1/2,3/5]	s>=3	0.0528	0.80605	0.0538352941176471	0.807823529411765	1	1
713	0.2	0.75	[1/2,3/5]	s>=3	0.0528	0.8701171875	0.0538352941176471	0.871188235294118	1	1
723	0.2	0.8	[1/2,3/4]	s>=3	0.0272	0.8192	0.0273764705882353	0.820458823529412	1	1
733	0.2	0.85	[1/1,2/3]	s>=2	0.072	0.830875	0.0707882352941177	0.832294117647059	1	1
743	0.2	0.9	[1/1,2/2]	s>=2	0.04	0.81	0.0394	0.811270588235294	1	1
753	0.2	0.95	[1/1,2/2]	s>=2	0.04	0.9025	0.0394	0.903694117647059	1	1
833	0.25	0.4	[8/25,17/52]	s>=17	0.0991705237725554	0.80031308768368	0.0983529411764706	0.798329411764706	1	1
843	0.25	0.45	[5/15,10/27]	s>=10	0.0973332614874408	0.801202358135243	0.0976	0.799023529411765	1	1
853	0.25	0.5	[3/8,8/21]	s>=8	0.0978799423573946	0.811017990112305	0.0974941176470588	0.808505882352941	1	1
863	0.25	0.55	[2/5,6/14]	s>=6	0.0899460949003696	0.804394131377764	0.0907529411764706	0.805435294117647	1	1
873	0.25	0.6	[2/5,5/10]	s>=5	0.0717153549194336	0.807086592	0.0729294117647059	0.808611764705882	1	1
883	0.25	0.65	[1/2,4/8]	s>=4	0.0926666259765625	0.814641163476563	0.0930470588235294	0.816564705882353	1	1
893	0.25	0.7	[1/2,3/5]	s>=3	0.0947265625	0.80605	0.0944352941176471	0.807823529411765	1	1
903	0.25	0.75	[1/2,3/5]	s>=3	0.0947265625	0.8701171875	0.0944352941176471	0.871188235294118	1	1
913	0.25	0.8	[1/2,3/4]	s>=3	0.05078125	0.8192	0.0506588235294118	0.820458823529412	1	1
923	0.25	0.85	[1/1,3/5]	s>=3	0.0654296875	0.8398159375	0.0645647058823529	0.841329411764706	1	1
933	0.25	0.9	[1/1,2/2]	s>=2	0.0625	0.81	0.0615764705882353	0.811270588235294	1	1
943	0.25	0.95	[1/1,2/2]	s>=2	0.0625	0.9025	0.0615764705882353	0.903694117647059	1	1
1043	0.3	0.5	[6/15,13/32]	s>=13	0.0997221688207829	0.803755321772769	0.0997294117647059	0.801270588235294	1	1
1053	0.3	0.55	[3/8,9/20]	s>=9	0.0999141615930766	0.826943084336833	0.0991058823529412	0.827929411764706	1	1
1063	0.3	0.6	[2/5,7/14]	s>=7	0.08345078326188	0.81042197594112	0.0827294117647059	0.811835294117647	1	1
1073	0.3	0.65	[3/6,5/9]	s>=5	0.090057015	0.802163297685547	0.0888823529411765	0.803317647058824	1	1
1083	0.3	0.7	[3/5,4/7]	s>=4	0.098253	0.809137	0.0966352941176471	0.810164705882353	1	1
1093	0.3	0.75	[2/3,4/7]	s>=4	0.086346	0.8206787109375	0.0843058823529412	0.821694117647059	1	1
1103	0.3	0.8	[1/2,3/4]	s>=3	0.0837	0.8192	0.0840470588235294	0.820458823529412	1	1
1113	0.3	0.85	[1/1,4/6]	s>=4	0.048924	0.82737990625	0.0494470588235294	0.828788235294118	1	1
1123	0.3	0.9	[1/1,2/2]	s>=2	0.09	0.81	0.0890117647058824	0.811270588235294	1	1
1133	0.3	0.95	[1/1,2/2]	s>=2	0.09	0.9025	0.0890117647058824	0.903694117647059	1	1
1243	0.35	0.55	[5/12,15/32]	s>=15	0.0948175315651362	0.806157047762591	0.0945411764705882	0.808270588235294	1	1
1253	0.35	0.6	[5/10,11/23]	s>=11	0.0976748648937422	0.804275372378888	0.0955529411764706	0.805176470588235	1	1
1263	0.35	0.65	[2/4,8/15]	s>=8	0.0917671814662603	0.805882928773544	0.0917764705882353	0.807517647058824	1	1
1273	0.35	0.7	[1/2,6/10]	s>=6	0.0842374307954102	0.8000720245	0.0846823529411765	0.801658823529412	1	1
1283	0.35	0.75	[2/3,6/10]	s>=6	0.0677915022729492	0.808550834655762	0.0682705882352941	0.809223529411765	1	1
1293	0.35	0.8	[2/3,4/6]	s>=4	0.098403484375	0.851968	0.0975529411764706	0.853694117647059	1	1
1303	0.35	0.85	[1/1,4/6]	s>=4	0.08230928125	0.82737990625	0.082	0.828788235294118	1	1
1313	0.35	0.9	[1/1,3/4]	s>=3	0.0986125	0.8748	0.0979176470588235	0.876882352941176	1	1
1323	0.35	0.95	[1/1,3/3]	s>=3	0.042875	0.857375	0.0438235294117647	0.858776470588235	1	1
1433	0.4	0.55	[10/22,29/60]	s>=29	0.0948611800378688	0.800420134011212	0.0943058823529412	0.802141176470588	1	1
1443	0.4	0.6	[6/12,19/38]	s>=19	0.0983835726899349	0.805040151805408	0.0979764705882353	0.805835294117647	1	1
1453	0.4	0.65	[6/11,11/20]	s>=11	0.0989738503848225	0.80416207310109	0.0965529411764706	0.804764705882353	1	1
1463	0.4	0.7	[3/5,9/16]	s>=9	0.099883021238272	0.804264699207403	0.0990823529411765	0.8052	1	1
1473	0.4	0.75	[3/5,6/9]	s>=6	0.090505216	0.806465148925781	0.0909882352941176	0.808105882352941	1	1
1483	0.4	0.8	[2/3,5/7]	s>=5	0.0851968	0.8126464	0.0856235294117647	0.814611764705882	1	1
1493	0.4	0.85	[1/1,5/7]	s>=5	0.07168	0.8097621953125	0.0723764705882353	0.810988235294118	1	1
1503	0.4	0.9	[1/1,4/5]	s>=4	0.07168	0.85293	0.0723764705882353	0.8544	1	1
1513	0.4	0.95	[1/1,3/3]	s>=3	0.064	0.857375	0.0646117647058824	0.858776470588235	1	1
1633	0.45	0.6	[10/20,32/60]	s>=32	0.098319420793732	0.804308217772236	0.0979647058823529	0.806011764705882	1	1
1643	0.45	0.65	[9/16,19/34]	s>=19	0.0976805670364946	0.802206324726335	0.0968117647058823	0.803082352941176	1	1
1653	0.45	0.7	[6/10,12/20]	s>=12	0.0995900089329979	0.804356221852703	0.0982941176470588	0.804647058823529	1	1
1663	0.45	0.75	[3/5,8/12]	s>=8	0.0989408809129065	0.801294386386872	0.0993529411764706	0.803270588235294	1	1
1673	0.45	0.8	[2/3,7/10]	s>=7	0.0867917367905274	0.822083584	0.0876823529411765	0.824635294117647	1	1
1683	0.45	0.85	[3/4,6/8]	s>=6	0.0733845287109375	0.843872041210938	0.0720352941176471	0.845576470588235	1	1
1693	0.45	0.9	[2/2,5/7]	s>=5	0.0823918078125	0.8030664	0.0806117647058824	0.804152941176471	1	1
1703	0.45	0.95	[1/1,3/3]	s>=3	0.091125	0.857375	0.0914823529411765	0.858776470588235	1	1
1833	0.5	0.65	[13/23,35/60]	s>=35	0.094981887964757	0.800767996395852	0.0948117647058824	0.801470588235294	1	1
1843	0.5	0.7	[7/12,20/32]	s>=20	0.0898683615960181	0.805105223440872	0.0888588235294118	0.806505882352941	1	1
1853	0.5	0.75	[6/9,14/22]	s>=14	0.0969846248626709	0.806894813094857	0.0952941176470588	0.807411764705882	1	1
1863	0.5	0.8	[5/7,9/13]	s>=9	0.0992431640625	0.818191269888	0.0967058823529412	0.819058823529412	1	1
1873	0.5	0.85	[3/4,7/9]	s>=7	0.078125	0.815868689675782	0.0783882352941176	0.817741176470588	1	1
1883	0.5	0.9	[1/1,5/6]	s>=5	0.09375	0.826686	0.0944235294117647	0.828270588235294	1	1
1893	0.5	0.95	[1/1,4/4]	s>=4	0.0625	0.81450625	0.0625882352941177	0.816741176470588	1	1
2033	0.55	0.7	[12/20,34/53]	s>=34	0.0969757858316839	0.801724250366965	0.0980941176470588	0.803458823529412	1	1
2043	0.55	0.75	[7/11,21/31]	s>=21	0.0882069852906513	0.809358779012898	0.0891529411764706	0.810058823529412	1	1
2053	0.55	0.8	[5/7,14/20]	s>=14	0.0958013487164187	0.812190415799064	0.0963882352941176	0.813211764705882	1	1
2063	0.55	0.85	[4/5,9/12]	s>=9	0.0957657197598401	0.800960352365602	0.0968	0.801670588235294	1	1
2073	0.55	0.9	[3/4,7/8]	s>=7	0.0631810622265625	0.81310473	0.0639411764705882	0.814670588235294	1	1
2083	0.55	0.95	[2/2,4/4]	s>=4	0.09150625	0.81450625	0.0918	0.815976470588235	1	1
2233	0.6	0.75	[11/17,34/49]	s>=34	0.0986720154336923	0.802929216682912	0.0998941176470588	0.805376470588235	1	1
2243	0.6	0.8	[8/11,22/31]	s>=22	0.0998130052455607	0.807590063901764	0.100129411764706	0.808	1	1
2253	0.6	0.85	[4/5,15/20]	s>=15	0.0876724225047843	0.803593327365383	0.0882	0.8044	1	1
2263	0.6	0.9	[5/6,9/11]	s>=9	0.0947303424000001	0.8523250758	0.0959294117647059	0.853705882352941	1	1
2273	0.6	0.95	[3/3,7/8]	s>=7	0.0727833600000001	0.8380047553125	0.0739647058823529	0.839670588235294	1	1
2433	0.65	0.8	[14/19,38/52]	s>=38	0.0985717769428516	0.802195624263413	0.0995294117647059	0.803141176470588	1	1
2443	0.65	0.85	[6/8,19/24]	s>=19	0.0899374001076102	0.808038312546653	0.091	0.809835294117647	1	1
2453	0.65	0.9	[5/6,11/13]	s>=11	0.0971118162735626	0.8190456557949	0.0979294117647059	0.820717647058824	1	1
2463	0.65	0.95	[3/3,8/9]	s>=8	0.0876273235449219	0.829275539111328	0.0886352941176471	0.831317647058823	1	1
2633	0.7	0.85	[11/14,34/43]	s>=34	0.0967548911694978	0.802599328426936	0.0976588235294118	0.803470588235294	1	1
2643	0.7	0.9	[5/6,17/20]	s>=17	0.0904420912279464	0.806174963361882	0.0918470588235294	0.807811764705882	1	1
2653	0.7	0.95	[3/3,10/11]	s>=10	0.0875673271900001	0.808294867971812	0.0870941176470588	0.809635294117647	1	1
2833	0.75	0.9	[11/13,29/34]	s>=29	0.0907524883619846	0.806100374491248	0.0915411764705882	0.807211764705882	1	1
2843	0.75	0.95	[3/3,16/18]	s>=16	0.0995995453413343	0.82633782039369	0.100411764705882	0.828152941176471	1	1
3033	0.8	0.95	[10/11,22/24]	s>=22	0.0982842524247246	0.839569549206776	0.0992705882352941	0.841247058823529	1	1
314	0.05	0.2	[2/29,5/38]	s>=5	0.0394975368987551	0.900440444872541	0.0395058823529412	0.898341176470588	1	0
410	0.05	0.25	[1/15,4/25]	s>=4	0.0336141074061285	0.900790840799168	0.0336	0.899	1	0
510	0.05	0.3	[1/13,3/16]	s>=3	0.0428736857253627	0.900378719499522	0.0426352941176471	0.898858823529412	1	0
611	0.05	0.35	[1/8,3/14]	s>=3	0.0285743187432344	0.90482797783857	0.028	0.9038	1	0
79	0.05	0.4	[1/7,3/12]	s>=3	0.018759500116116	0.907670388736	0.0182823529411765	0.906341176470588	1	0
811	0.05	0.45	[1/8,3/10]	s>=3	0.0115035573792969	0.900440347848047	0.0111058823529412	0.898870588235294	1	0
98	0.05	0.5	[1/4,2/7]	s>=2	0.038475371875	0.90625	0.0380941176470588	0.903741176470588	1	0
1010	0.05	0.55	[1/4,2/6]	s>=2	0.0307375625	0.9183975625	0.0306823529411765	0.919211764705882	1	0
117	0.05	0.6	[1/4,2/5]	s>=2	0.0225925	0.91296	0.0218470588235294	0.914070588235294	1	0
1210	0.05	0.65	[1/3,2/5]	s>=2	0.0204490625	0.9278628125	0.0202470588235294	0.928647058823529	1	0
136	0.05	0.7	[1/3,2/4]	s>=2	0.01401875	0.9163	0.0133058823529412	0.917917647058824	1	0
1411	0.05	0.75	[1/2,2/4]	s>=2	0.0117625	0.9140625	0.0117411764705882	0.915105882352941	1	0
155	0.05	0.8	[1/2,2/4]	s>=2	0.0117625	0.9472	0.0117411764705882	0.947941176470588	1	0
1611	0.05	0.85	[1/2,2/3]	s>=2	0.00725	0.93925	0.00705882352941176	0.940105882352941	1	0
174	0.05	0.9	[1/2,2/3]	s>=2	0.00725	0.972	0.00705882352941176	0.972352941176471	1	0
1811	0.05	0.95	[1/1,2/2]	s>=1	0.05	0.95	0.0501058823529412	0.950776470588235	1	0
234	0.1	0.25	[4/31,10/55]	s>=10	0.0422496353849625	0.900640355806521	0.0420588235294118	0.899082352941176	1	0
248	0.1	0.3	[3/22,7/33]	s>=7	0.0408578235596025	0.901768975332293	0.0406588235294118	0.898952941176471	1	0
254	0.1	0.35	[2/13,6/25]	s>=6	0.0316728160072235	0.905805562355404	0.0315411764705882	0.9042	1	0
267	0.1	0.4	[2/12,5/18]	s>=5	0.0277000755403091	0.902621555127747	0.0274352941176471	0.900670588235294	1	0
274	0.1	0.45	[1/7,4/13]	s>=4	0.03355328386	0.903192442127202	0.0330470588235294	0.900552941176471	1	0
286	0.1	0.5	[1/5,4/12]	s>=4	0.024026613445	0.911376953125	0.0234235294117647	0.910317647058824	1	0
294	0.1	0.55	[1/5,3/8]	s>=3	0.0375013	0.90847405	0.0370470588235294	0.909247058823529	1	0
305	0.1	0.6	[1/5,3/7]	s>=3	0.0256915	0.903744	0.0248588235294118	0.903529411764706	1	0
315	0.1	0.65	[1/3,3/7]	s>=3	0.0229942	0.92025464375	0.0232705882352941	0.921129411764706	1	0
324	0.1	0.7	[1/3,3/6]	s>=3	0.015121	0.920269	0.0149529411764706	0.921776470588235	1	0
334	0.1	0.75	[1/2,2/4]	s>=2	0.0442	0.9140625	0.0435176470588235	0.915105882352941	1	0
344	0.1	0.8	[1/2,2/4]	s>=2	0.0442	0.9472	0.0435176470588235	0.947941176470588	1	0
354	0.1	0.85	[1/2,2/3]	s>=2	0.028	0.93925	0.0278235294117647	0.940105882352941	1	0
364	0.1	0.9	[1/2,2/3]	s>=2	0.028	0.972	0.0278235294117647	0.972352941176471	1	0
374	0.1	0.95	[1/1,2/2]	s>=2	0.01	0.9025	0.00975294117647059	0.903694117647059	1	0
444	0.15	0.35	[4/23,10/38]	s>=10	0.0484989632259863	0.90060574472359	0.0490705882352941	0.898305882352941	1	0
454	0.15	0.4	[3/16,8/27]	s>=8	0.0389574997078215	0.900696020904791	0.0386470588235294	0.897858823529412	1	0
464	0.15	0.45	[2/9,6/19]	s>=6	0.0497434265465537	0.904274587062768	0.0498	0.902705882352941	1	0
474	0.15	0.5	[1/6,5/14]	s>=5	0.0456639494490864	0.904541015625	0.0456588235294118	0.901929411764706	1	0
484	0.15	0.55	[1/4,5/13]	s>=5	0.0312263747084152	0.904668690885556	0.0305764705882353	0.905164705882353	1	0
494	0.15	0.6	[2/7,4/9]	s>=4	0.0339315157265625	0.900647424	0.0334235294117647	0.901952941176471	1	0
504	0.15	0.65	[1/3,4/9]	s>=4	0.0303172941445313	0.918668023558594	0.0296823529411765	0.919623529411765	1	0
514	0.15	0.7	[1/3,3/6]	s>=3	0.045265921875	0.920269	0.0454588235294118	0.921776470588235	1	0
524	0.15	0.75	[1/2,3/6]	s>=3	0.038682140625	0.916259765625	0.0392705882352941	0.917341176470588	1	0
534	0.15	0.8	[1/2,3/5]	s>=3	0.0241734375	0.9216	0.0245882352941176	0.922105882352941	1	0
544	0.15	0.85	[1/2,3/5]	s>=3	0.0241734375	0.9595703125	0.0245882352941176	0.960588235294118	1	0
554	0.15	0.9	[1/2,3/4]	s>=3	0.01198125	0.9477	0.0117764705882353	0.948364705882353	1	0
564	0.15	0.95	[1/1,2/2]	s>=2	0.0225	0.9025	0.0222117647058824	0.903694117647059	1	0
634	0.2	0.35	[9/42,22/77]	s>=22	0.0442862943960027	0.900212912457757	0.0441647058823529	0.898270588235294	1	0
644	0.2	0.4	[6/24,14/45]	s>=14	0.0482853136326137	0.900128647577866	0.0484117647058824	0.898152941176471	1	0
654	0.2	0.45	[5/19,10/29]	s>=10	0.047672828045542	0.902745024763591	0.0472588235294118	0.900670588235294	1	0
664	0.2	0.5	[3/12,8/21]	s>=8	0.0421174105778265	0.901017189025879	0.0421529411764706	0.899235294117647	1	0
674	0.2	0.55	[2/7,7/17]	s>=7	0.0351446002787943	0.900290708125059	0.0352588235294118	0.901164705882353	1	0
684	0.2	0.6	[2/8,6/13]	s>=6	0.0299279491072	0.9017176006656	0.0293176470588235	0.902152941176471	1	0
694	0.2	0.65	[2/6,5/10]	s>=5	0.032164352	0.901409481476563	0.0314823529411765	0.902682352941176	1	0
704	0.2	0.7	[3/6,4/8]	s>=4	0.0464512	0.9128602	0.0463176470588235	0.914223529411765	1	0
714	0.2	0.75	[2/4,4/7]	s>=4	0.0300672	0.90966796875	0.0299647058823529	0.910694117647059	1	0
724	0.2	0.8	[2/4,4/6]	s>=4	0.01696	0.90112	0.0168	0.902976470588235	1	0
734	0.2	0.85	[2/3,3/5]	s>=3	0.04256	0.9319346875	0.0425529411764706	0.932882352941176	1	0
744	0.2	0.9	[1/2,3/4]	s>=3	0.0272	0.9477	0.0273764705882353	0.948364705882353	1	0
754	0.2	0.95	[1/1,2/2]	s>=2	0.04	0.9025	0.0394	0.903694117647059	1	0
834	0.25	0.4	[14/57,28/83]	s>=28	0.0466862242773861	0.90005690389904	0.0467647058823529	0.898117647058824	1	0
844	0.25	0.45	[7/26,18/49]	s>=18	0.0445720257635267	0.900422904411473	0.0446588235294118	0.897952941176471	1	0
854	0.25	0.5	[5/16,13/33]	s>=13	0.0448984580208827	0.901726922020316	0.0445411764705882	0.900223529411765	1	0
864	0.25	0.55	[4/13,10/23]	s>=10	0.0398079124935009	0.901647227601524	0.0396470588235294	0.902741176470588	1	0
874	0.25	0.6	[3/9,8/17]	s>=8	0.0388802697416395	0.901022903127245	0.0386941176470588	0.901882352941176	1	0
884	0.25	0.65	[2/6,7/14]	s>=7	0.0366983450949192	0.915581390893496	0.0366	0.917117647058823	1	0
894	0.25	0.7	[2/6,5/9]	s>=5	0.0489273071289062	0.90119134	0.0481058823529412	0.902317647058824	1	0
904	0.25	0.75	[1/2,5/9]	s>=5	0.0416831970214844	0.903797149658203	0.0422117647058824	0.9048	1	0
914	0.25	0.8	[2/4,4/6]	s>=4	0.03759765625	0.90112	0.0381058823529412	0.902976470588235	1	0
924	0.25	0.85	[2/3,4/6]	s>=4	0.031005859375	0.917425984375	0.0304235294117647	0.918258823529412	1	0
934	0.25	0.9	[1/2,4/5]	s>=4	0.015625	0.91854	0.0148823529411765	0.919517647058824	1	0
944	0.25	0.95	[1/1,3/4]	s>=3	0.0390625	0.9431125	0.0392235294117647	0.944258823529412	1	0
1044	0.3	0.5	[8/24,22/53]	s>=22	0.0466066179427255	0.901670974029186	0.0465764705882353	0.899905882352941	1	0
1054	0.3	0.55	[9/22,15/34]	s>=15	0.0496208450019773	0.900299792828143	0.0495176470588235	0.901517647058824	1	0
1064	0.3	0.6	[8/18,11/23]	s>=11	0.049909050258741	0.904933128696129	0.0493647058823529	0.906776470588235	1	0
1074	0.3	0.65	[3/10,9/17]	s>=9	0.0402258751941173	0.900411258417067	0.0404352941176471	0.900694117647059	1	0
1084	0.3	0.7	[4/9,8/14]	s>=8	0.03082014056088	0.90318797529688	0.0306	0.904294117647059	1	0
1094	0.3	0.75	[3/6,6/10]	s>=6	0.0447234939	0.911444664001465	0.0453294117647059	0.912623529411765	1	0
1104	0.3	0.8	[3/5,5/8]	s>=5	0.04963275	0.917504	0.0484705882352941	0.918564705882353	1	0
1114	0.3	0.85	[1/2,5/7]	s>=5	0.0276048	0.9162514703125	0.0267294117647059	0.917576470588235	1	0
1124	0.3	0.9	[2/3,4/5]	s>=4	0.03078	0.91854	0.0309176470588235	0.919929411764706	1	0
1134	0.3	0.95	[2/2,3/4]	s>=3	0.0459	0.90024375	0.045	0.901623529411765	1	0
1244	0.35	0.55	[13/37,25/53]	s>=25	0.0452741350941142	0.900024263734945	0.0452117647058824	0.900811764705882	1	0
1254	0.35	0.6	[8/19,17/34]	s>=17	0.0485035812653548	0.901209047944219	0.0483411764705882	0.902317647058824	1	0
1264	0.35	0.65	[6/14,13/24]	s>=13	0.0410901366708844	0.900544037195888	0.0407647058823529	0.901705882352941	1	0
1274	0.35	0.7	[9/16,10/18]	s>=10	0.0483819754475813	0.916561886214534	0.0475294117647059	0.917882352941176	1	0
1284	0.35	0.75	[3/6,8/13]	s>=8	0.0430897923864334	0.904535830020905	0.0436235294117647	0.905388235294118	1	0
1294	0.35	0.8	[3/5,7/11]	s>=7	0.0420590608058838	0.914358272	0.0422941176470588	0.915858823529412	1	0
1304	0.35	0.85	[2/3,6/9]	s>=6	0.04318085953125	0.920244818125	0.0442470588235294	0.920858823529412	1	0
1314	0.35	0.9	[2/3,5/7]	s>=5	0.0489503875	0.9565938	0.0498941176470588	0.957764705882353	1	0
1324	0.35	0.95	[1/1,4/5]	s>=4	0.0442684375	0.9366821875	0.0451647058823529	0.938105882352941	1	0
1434	0.4	0.55	[25/62,46/94]	s>=46	0.0489637291212464	0.900014597243736	0.0496470588235294	0.9004	1	0
1444	0.4	0.6	[13/29,28/54]	s>=28	0.0490077720539764	0.901129201805458	0.0490235294117647	0.902458823529412	1	0
1454	0.4	0.65	[10/23,19/34]	s>=19	0.0443116172338009	0.90021600468606	0.0443647058823529	0.9012	1	0
1464	0.4	0.7	[5/10,14/24]	s>=14	0.0481840811794429	0.900853734814033	0.0482588235294118	0.902729411764706	1	0
1474	0.4	0.75	[7/12,11/18]	s>=11	0.049484740578771	0.919573160761502	0.0492941176470588	0.921082352941176	1	0
1484	0.4	0.8	[4/8,9/13]	s>=9	0.032084328448	0.900869390336	0.0316235294117647	0.901458823529412	1	0
1494	0.4	0.85	[2/3,7/10]	s>=7	0.046268416	0.907834241876465	0.0469058823529412	0.9086	1	0
1504	0.4	0.9	[3/4,6/8]	s>=6	0.04096	0.93002175	0.0404823529411765	0.931129411764706	1	0
1514	0.4	0.95	[1/1,5/6]	s>=5	0.034816	0.928537125	0.0356352941176471	0.929847058823529	1	0
1634	0.45	0.6	[50/93,51/95]	s>=51	0.0497899312264811	0.901793660631685	0.0499647058823529	0.901305882352941	1	0
1644	0.45	0.65	[15/31,31/54]	s>=31	0.0444176523827902	0.900328273322485	0.0443764705882353	0.900635294117647	1	0
1654	0.45	0.7	[10/19,20/33]	s>=20	0.0497271312535772	0.902451273225107	0.0496	0.904070588235294	1	0
1664	0.45	0.75	[6/12,15/23]	s>=15	0.0406035738486764	0.901314834615406	0.0410588235294118	0.902329411764706	1	0
1674	0.45	0.8	[4/7,11/16]	s>=11	0.0458121678358408	0.905227923147981	0.0461176470588235	0.906317647058824	1	0
1684	0.45	0.85	[2/4,9/12]	s>=9	0.0350712965177732	0.904666840063906	0.0354941176470588	0.905223529411765	1	0
1694	0.45	0.9	[3/4,7/9]	s>=7	0.0429906705820313	0.918330048	0.0433294117647059	0.919176470588235	1	0
1704	0.45	0.95	[1/1,6/7]	s>=6	0.03113912109375	0.91886486328125	0.0315294117647059	0.920635294117647	1	0
1834	0.5	0.65	[29/57,55/93]	s>=55	0.0480033366708917	0.900065222596198	0.0478705882352941	0.900741176470588	1	0
1844	0.5	0.7	[15/27,33/53]	s>=33	0.0461319703223282	0.900377500489187	0.0460823529411765	0.901482352941177	1	0
1854	0.5	0.75	[13/21,21/32]	s>=21	0.049439276335761	0.900401957851334	0.0493647058823529	0.902188235294118	1	0
1864	0.5	0.8	[14/20,15/22]	s>=15	0.0484180450439453	0.908943498393678	0.0478823529411765	0.909611764705882	1	0
1874	0.5	0.85	[8/11,11/15]	s>=11	0.049163818359375	0.910337832614044	0.0486	0.911576470588235	1	0
1884	0.5	0.9	[3/4,8/10]	s>=8	0.048828125	0.903981141	0.0494352941176471	0.904882352941176	1	0
1894	0.5	0.95	[1/1,7/8]	s>=7	0.03125	0.907838484921875	0.0312352941176471	0.909094117647059	1	0
2034	0.55	0.7	[51/81,57/89]	s>=57	0.0497768749511883	0.900869904276927	0.0502470588235294	0.899988235294118	1	0
2044	0.55	0.75	[21/33,33/49]	s>=33	0.0499336855653328	0.902497831907372	0.0513764705882353	0.904388235294118	1	0
2054	0.55	0.8	[9/14,22/31]	s>=22	0.0474835926175066	0.904603640842744	0.0484	0.906117647058824	1	0
2064	0.55	0.85	[4/6,15/20]	s>=15	0.0496263574021609	0.903837207458894	0.0507529411764706	0.904776470588235	1	0
2074	0.55	0.9	[8/10,11/14]	s>=11	0.047981607574543	0.91820980415934	0.0487764705882353	0.9192	1	0
2084	0.55	0.95	[3/4,8/9]	s>=8	0.0385176114296875	0.928788603804688	0.0390588235294118	0.929847058823529	1	0
2234	0.6	0.75	[49/72,58/84]	s>=58	0.0496826789389904	0.900274474753651	0.0504470588235294	0.901776470588235	1	0
2244	0.6	0.8	[16/26,33/45]	s>=33	0.0444960056182869	0.900059394848095	0.0457647058823529	0.900670588235294	1	0
2254	0.6	0.85	[9/14,21/27]	s>=21	0.0418228532564565	0.900299653895663	0.0430470588235294	0.901329411764706	1	0
2264	0.6	0.9	[6/8,14/17]	s>=14	0.0436143591692698	0.904548373669158	0.0442117647058824	0.906	1	0
2274	0.6	0.95	[4/5,9/10]	s>=9	0.0463574016000001	0.913861644100684	0.0470470588235294	0.915176470588235	1	0
2434	0.65	0.8	[35/52,56/75]	s>=56	0.0484467395177239	0.900036335965083	0.0500705882352941	0.900741176470588	1	0
2444	0.65	0.85	[29/37,31/40]	s>=31	0.0488846305015364	0.901759791955519	0.0500117647058824	0.902870588235294	1	0
2454	0.65	0.9	[12/15,19/23]	s>=19	0.0494203211240701	0.908447780135088	0.0511411764705882	0.909952941176471	1	0
2464	0.65	0.95	[7/8,13/15]	s>=13	0.0490526791590908	0.927865815527706	0.0505529411764706	0.9288	1	0
2634	0.7	0.85	[34/44,54/68]	s>=54	0.0493816177793906	0.902309893076376	0.0509176470588235	0.903529411764706	1	0
2644	0.7	0.9	[14/18,27/32]	s>=27	0.0496668484892077	0.900619056221495	0.0509176470588235	0.901705882352941	1	0
2654	0.7	0.95	[8/9,16/18]	s>=16	0.0491847372430095	0.90225967073612	0.0504235294117647	0.903223529411765	1	0
2834	0.75	0.9	[20/25,46/54]	s>=46	0.0496253310388057	0.901884372785673	0.0508235294117647	0.903070588235294	1	0
2844	0.75	0.95	[20/22,23/26]	s>=23	0.0479955494429678	0.902092406772945	0.0493764705882353	0.903694117647059	1	0
3034	0.8	0.95	[32/35,36/40]	s>=36	0.048727629098606	0.900338491706338	0.0500235294117647	0.901976470588235	1	0
316	0.05	0.2	[2/21,5/41]	s>=5	0.0456722538261768	0.901660855829951	0.0463294117647059	0.899741176470588	1	1
411	0.05	0.25	[1/9,4/30]	s>=4	0.0488720532479986	0.901858381634308	0.0493882352941176	0.899811764705882	1	1
515	0.05	0.3	[1/9,3/17]	s>=3	0.0466049572389626	0.904527203869561	0.0466352941176471	0.903235294117647	1	1
612	0.05	0.35	[1/6,3/17]	s>=3	0.0390536346721202	0.906949250018415	0.0398235294117647	0.905235294117647	1	1
710	0.05	0.4	[1/5,3/14]	s>=3	0.0235840296265111	0.90047217664	0.0236705882352941	0.898341176470588	1	1
812	0.05	0.45	[1/4,3/14]	s>=3	0.0206839232628957	0.900597874896947	0.0206705882352941	0.898329411764706	1	1
99	0.05	0.5	[1/4,2/7]	s>=2	0.038475371875	0.90625	0.0380941176470588	0.903741176470588	1	1
1011	0.05	0.55	[1/3,2/8]	s>=2	0.0378744055859375	0.902709454023437	0.0369647058823529	0.903894117647059	1	1
118	0.05	0.6	[1/3,2/6]	s>=2	0.026557859375	0.917568	0.0261058823529412	0.918611764705882	1	1
1211	0.05	0.65	[1/3,2/5]	s>=2	0.0204490625	0.9278628125	0.0202470588235294	0.928647058823529	1	1
137	0.05	0.7	[1/2,2/6]	s>=2	0.02012190625	0.906598	0.0198470588235294	0.9076	1	1
1412	0.05	0.75	[1/2,2/4]	s>=2	0.0117625	0.9140625	0.0117411764705882	0.915105882352941	1	1
156	0.05	0.8	[1/2,2/4]	s>=2	0.0117625	0.9472	0.0117411764705882	0.947941176470588	1	1
1612	0.05	0.85	[1/2,2/3]	s>=2	0.00725	0.93925	0.00705882352941176	0.940105882352941	1	1
175	0.05	0.9	[1/1,2/17]	s>=1	0.05	0.9	0.0501058823529412	0.901294117647059	1	1
1812	0.05	0.95	[1/1,2/2]	s>=1	0.05	0.95	0.0501058823529412	0.950776470588235	1	1
235	0.1	0.25	[3/21,11/66]	s>=11	0.0495474798399565	0.901763186456091	0.0500470588235294	0.899976470588235	1	1
249	0.1	0.3	[3/18,7/35]	s>=7	0.047385933136998	0.901595840098194	0.0481411764705882	0.899188235294118	1	1
255	0.1	0.35	[2/11,6/27]	s>=6	0.0395005174857129	0.908017944537227	0.0397411764705882	0.906329411764706	1	1
268	0.1	0.4	[2/9,5/20]	s>=5	0.03492796941247	0.901788487538012	0.0349058823529412	0.899223529411765	1	1
275	0.1	0.45	[1/5,4/14]	s>=4	0.0392134966138	0.904644073077463	0.0390823529411765	0.902541176470588	1	1
287	0.1	0.5	[1/4,4/13]	s>=4	0.0286946901496	0.9072265625	0.0285058823529412	0.905447058823529	1	1
295	0.1	0.55	[1/4,3/9]	s>=3	0.047355922	0.925905319925781	0.0483058823529412	0.926658823529412	1	1
306	0.1	0.6	[1/3,3/8]	s>=3	0.03185155	0.9065088	0.0327647058823529	0.907647058823529	1	1
317	0.1	0.65	[1/3,3/7]	s>=3	0.0229942	0.92025464375	0.0232705882352941	0.921129411764706	1	1
325	0.1	0.7	[1/2,3/8]	s>=3	0.02525329	0.90505009	0.0248823529411765	0.905952941176471	1	1
335	0.1	0.75	[1/2,2/4]	s>=2	0.0442	0.9140625	0.0435176470588235	0.915105882352941	1	1
345	0.1	0.8	[1/2,2/4]	s>=2	0.0442	0.9472	0.0435176470588235	0.947941176470588	1	1
355	0.1	0.85	[1/2,2/3]	s>=2	0.028	0.93925	0.0278235294117647	0.940105882352941	1	1
365	0.1	0.9	[1/2,2/3]	s>=2	0.028	0.972	0.0278235294117647	0.972352941176471	1	1
375	0.1	0.95	[1/1,2/2]	s>=2	0.01	0.9025	0.00975294117647059	0.903694117647059	1	1
445	0.15	0.35	[4/19,11/44]	s>=11	0.0481241525039925	0.904934457613722	0.0487764705882353	0.903517647058824	1	1
455	0.15	0.4	[3/13,8/29]	s>=8	0.0499909830999035	0.906901629857461	0.0507529411764706	0.905423529411765	1	1
465	0.15	0.45	[2/9,6/19]	s>=6	0.0497434265465537	0.904274587062768	0.0498	0.902705882352941	1	1
475	0.15	0.5	[2/7,6/18]	s>=6	0.0347526898991022	0.908287048339844	0.0349882352941176	0.906247058823529	1	1
485	0.15	0.55	[2/6,5/14]	s>=5	0.0371371654656921	0.908380741910887	0.0371176470588235	0.909870588235294	1	1
495	0.15	0.6	[2/5,4/11]	s>=4	0.0483003005458008	0.9021072384	0.0473529411764706	0.902423529411765	1	1
505	0.15	0.65	[1/3,4/9]	s>=4	0.0303172941445313	0.918668023558594	0.0296823529411765	0.919623529411765	1	1
516	0.15	0.7	[1/3,3/6]	s>=3	0.045265921875	0.920269	0.0454588235294118	0.921776470588235	1	1
525	0.15	0.75	[1/2,3/6]	s>=3	0.038682140625	0.916259765625	0.0392705882352941	0.917341176470588	1	1
535	0.15	0.8	[1/2,3/5]	s>=3	0.0241734375	0.9216	0.0245882352941176	0.922105882352941	1	1
545	0.15	0.85	[1/2,3/5]	s>=3	0.0241734375	0.9595703125	0.0245882352941176	0.960588235294118	1	1
555	0.15	0.9	[1/2,3/4]	s>=3	0.01198125	0.9477	0.0117764705882353	0.948364705882353	1	1
565	0.15	0.95	[1/1,2/2]	s>=2	0.0225	0.9025	0.0222117647058824	0.903694117647059	1	1
635	0.2	0.35	[9/37,23/83]	s>=23	0.0487142578835137	0.900891199919796	0.0489411764705882	0.898811764705882	1	1
645	0.2	0.4	[5/19,16/54]	s>=16	0.0481724541745991	0.904468023363638	0.0483882352941176	0.902494117647059	1	1
655	0.2	0.45	[5/16,12/38]	s>=12	0.0446279749172861	0.900166409951831	0.0440823529411765	0.898082352941176	1	1
665	0.2	0.5	[3/10,8/22]	s>=8	0.0491742497902911	0.902199745178223	0.0499058823529412	0.900070588235294	1	1
675	0.2	0.55	[3/8,8/22]	s>=8	0.0389710695786192	0.900621417673607	0.0385647058823529	0.901529411764706	1	1
685	0.2	0.6	[2/5,7/18]	s>=7	0.0366736034687877	0.902522871914693	0.0369294117647059	0.903094117647059	1	1
695	0.2	0.65	[2/5,5/11]	s>=5	0.0429384704	0.916622876755054	0.0432588235294118	0.918258823529412	1	1
705	0.2	0.7	[2/4,5/11]	s>=5	0.0348382208	0.90706790755	0.0344470588235294	0.908047058823529	1	1
715	0.2	0.75	[1/2,4/8]	s>=4	0.0454272	0.920791625976563	0.0466705882352941	0.921894117647059	1	1
725	0.2	0.8	[1/2,4/7]	s>=4	0.0290432	0.9371648	0.0293882352941176	0.937670588235294	1	1
735	0.2	0.85	[2/3,3/5]	s>=3	0.04256	0.9319346875	0.0425529411764706	0.932882352941176	1	1
745	0.2	0.9	[1/2,3/4]	s>=3	0.0272	0.9477	0.0273764705882353	0.948364705882353	1	1
755	0.2	0.95	[1/1,2/2]	s>=2	0.04	0.9025	0.0394	0.903694117647059	1	1
835	0.25	0.4	[11/37,32/99]	s>=32	0.0493469107450584	0.900226478871196	0.0498705882352941	0.897858823529412	1	1
845	0.25	0.45	[7/22,20/57]	s>=20	0.0468592096172828	0.900179198714213	0.0472117647058824	0.898447058823529	1	1
855	0.25	0.5	[6/17,14/37]	s>=14	0.0459002422458132	0.902143115585204	0.0464705882352941	0.899823529411765	1	1
865	0.25	0.55	[3/9,10/24]	s>=10	0.0484649286253251	0.904677350084832	0.0483647058823529	0.905882352941176	1	1
875	0.25	0.6	[3/8,8/18]	s>=8	0.0498260037857108	0.913097284489839	0.0503764705882353	0.914541176470588	1	1
885	0.25	0.65	[2/5,7/15]	s>=7	0.0479859272018075	0.918456775407283	0.0484117647058824	0.920329411764706	1	1
895	0.25	0.7	[2/4,7/15]	s>=7	0.0397459799423814	0.908674735826935	0.0401294117647059	0.909447058823529	1	1
905	0.25	0.75	[1/2,5/9]	s>=5	0.0416831970214844	0.903797149658203	0.0422117647058824	0.9048	1	1
915	0.25	0.8	[2/4,4/6]	s>=4	0.03759765625	0.90112	0.0381058823529412	0.902976470588235	1	1
925	0.25	0.85	[2/3,4/6]	s>=4	0.031005859375	0.917425984375	0.0304235294117647	0.918258823529412	1	1
935	0.25	0.9	[1/2,4/5]	s>=4	0.015625	0.91854	0.0148823529411765	0.919517647058824	1	1
945	0.25	0.95	[1/1,3/4]	s>=3	0.0390625	0.9431125	0.0392235294117647	0.944258823529412	1	1
1045	0.3	0.5	[9/24,25/63]	s>=25	0.0497287208618232	0.903284952113274	0.0500941176470588	0.901423529411765	1	1
1055	0.3	0.55	[6/15,17/40]	s>=17	0.0491766795664062	0.900893533375996	0.0498588235294118	0.902188235294118	1	1
1065	0.3	0.6	[4/10,13/28]	s>=13	0.0419104894657907	0.912166291772875	0.0422588235294118	0.913388235294118	1	1
1075	0.3	0.65	[3/7,10/20]	s>=10	0.0411237840784153	0.909107459283702	0.0417764705882353	0.909964705882353	1	1
1085	0.3	0.7	[3/6,8/15]	s>=8	0.040464544367988	0.901680664309012	0.0406352941176471	0.903529411764706	1	1
1095	0.3	0.75	[2/4,7/12]	s>=7	0.033643161189	0.912357151508331	0.0338117647058824	0.913882352941176	1	1
1105	0.3	0.8	[3/5,5/8]	s>=5	0.04963275	0.917504	0.0484705882352941	0.918564705882353	1	1
1115	0.3	0.85	[2/3,5/8]	s>=5	0.04356018	0.929229850703125	0.0431647058823529	0.930176470588235	1	1
1125	0.3	0.9	[2/3,4/5]	s>=4	0.03078	0.91854	0.0309176470588235	0.919929411764706	1	1
1135	0.3	0.95	[2/2,3/4]	s>=3	0.0459	0.90024375	0.045	0.901623529411765	1	1
1245	0.35	0.55	[8/20,27/59]	s>=27	0.0492110539860126	0.900689365901752	0.0499647058823529	0.901976470588235	1	1
1255	0.35	0.6	[6/14,19/39]	s>=19	0.0460631671354336	0.904707987745412	0.0460941176470588	0.905917647058823	1	1
1265	0.35	0.65	[6/12,15/30]	s>=15	0.0466199371756772	0.901620388474636	0.0463058823529412	0.902376470588235	1	1
1275	0.35	0.7	[4/8,11/20]	s>=11	0.0444905374527952	0.913019875049581	0.0449882352941176	0.914235294117647	1	1
1285	0.35	0.75	[3/6,8/13]	s>=8	0.0430897923864334	0.904535830020905	0.0436235294117647	0.905388235294118	1	1
1295	0.35	0.8	[3/5,7/11]	s>=7	0.0420590608058838	0.914358272	0.0422941176470588	0.915858823529412	1	1
1305	0.35	0.85	[2/3,6/9]	s>=6	0.04318085953125	0.920244818125	0.0442470588235294	0.920858823529412	1	1
1315	0.35	0.9	[2/3,5/7]	s>=5	0.0489503875	0.9565938	0.0498941176470588	0.957764705882353	1	1
1325	0.35	0.95	[1/1,4/5]	s>=4	0.0442684375	0.9366821875	0.0451647058823529	0.938105882352941	1	1
1435	0.4	0.55	[20/45,50/104]	s>=50	0.0497747487235098	0.900213065806428	0.0499764705882353	0.901294117647059	1	1
1445	0.4	0.6	[12/25,33/66]	s>=33	0.0488212564648108	0.901689880811619	0.0494470588235294	0.903482352941177	1	1
1455	0.4	0.65	[8/16,21/39]	s>=21	0.0459827540948978	0.901217807815812	0.0466	0.902035294117647	1	1
1465	0.4	0.7	[5/10,14/24]	s>=14	0.0481840811794429	0.900853734814033	0.0482588235294118	0.902729411764706	1	1
1475	0.4	0.75	[4/7,12/20]	s>=12	0.0450003664276082	0.906106747740523	0.0454470588235294	0.907423529411765	1	1
1485	0.4	0.8	[3/5,9/14]	s>=9	0.04866130837504	0.91551522881536	0.0494235294117647	0.916929411764706	1	1
1495	0.4	0.85	[2/3,7/10]	s>=7	0.046268416	0.907834241876465	0.0469058823529412	0.9086	1	1
1505	0.4	0.9	[3/4,6/8]	s>=6	0.04096	0.93002175	0.0404823529411765	0.931129411764706	1	1
1515	0.4	0.95	[2/2,6/8]	s>=6	0.028672	0.900487566015625	0.0282588235294118	0.901976470588235	1	1
1635	0.45	0.6	[20/40,61/116]	s>=61	0.0484721183472787	0.900151416132432	0.0474352941176471	0.899729411764706	1	1
1645	0.45	0.65	[12/23,34/61]	s>=34	0.0492517710795694	0.900832601104515	0.0498	0.902011764705882	1	1
1655	0.45	0.7	[8/15,21/35]	s>=21	0.0478192375640274	0.900191776457016	0.0478	0.901929411764706	1	1
1665	0.45	0.75	[6/10,18/29]	s>=18	0.0375054393215253	0.900405709604685	0.0382588235294118	0.901764705882353	1	1
1675	0.45	0.8	[3/5,12/18]	s>=12	0.0459869634677808	0.907180655798911	0.0466588235294118	0.908894117647059	1	1
1685	0.45	0.85	[2/3,10/14]	s>=10	0.0362069062737654	0.90691424824581	0.0364352941176471	0.907741176470588	1	1
1695	0.45	0.9	[3/4,7/9]	s>=7	0.0429906705820313	0.918330048	0.0433294117647059	0.919176470588235	1	1
1705	0.45	0.95	[1/1,6/7]	s>=6	0.03113912109375	0.91886486328125	0.0315294117647059	0.920635294117647	1	1
1835	0.5	0.65	[23/42,61/105]	s>=61	0.0497002049336891	0.901382877544341	0.0493294117647059	0.900282352941176	1	1
1845	0.5	0.7	[14/24,37/61]	s>=37	0.0486623925378458	0.901359982744299	0.0491529411764706	0.903035294117647	1	1
1855	0.5	0.75	[8/13,26/41]	s>=26	0.044605816560761	0.901348028932341	0.0453058823529412	0.902847058823529	1	1
1865	0.5	0.8	[6/9,19/29]	s>=19	0.0476769655942917	0.90482236551054	0.0477176470588235	0.905635294117647	1	1
1875	0.5	0.85	[5/7,13/18]	s>=13	0.0374984741210938	0.904532007029888	0.0371294117647059	0.905929411764706	1	1
1885	0.5	0.9	[3/4,8/10]	s>=8	0.048828125	0.903981141	0.0494352941176471	0.904882352941176	1	1
1895	0.5	0.95	[1/1,7/8]	s>=7	0.03125	0.907838484921875	0.0312352941176471	0.909094117647059	1	1
2035	0.55	0.7	[23/38,69/110]	s>=69	0.0484625393763773	0.900496960706119	0.0495647058823529	0.900223529411765	1	1
2045	0.55	0.75	[11/18,36/54]	s>=36	0.0477080517444419	0.900677965086608	0.0486705882352941	0.902070588235294	1	1
2055	0.55	0.8	[8/12,25/36]	s>=25	0.0446518126791808	0.902624564102844	0.0452117647058824	0.904447058823529	1	1
2065	0.55	0.85	[4/6,15/20]	s>=15	0.0496263574021609	0.903837207458894	0.0507529411764706	0.904776470588235	1	1
2075	0.55	0.9	[4/5,13/17]	s>=13	0.0430070916534524	0.90757319400487	0.0444588235294118	0.908729411764706	1	1
2085	0.55	0.95	[2/2,11/14]	s>=11	0.0406765909299747	0.900481646085171	0.0416470588235294	0.901964705882353	1	1
2235	0.6	0.75	[22/34,65/95]	s>=65	0.0481002148665842	0.90120056320103	0.049	0.902576470588235	1	1
2245	0.6	0.8	[13/19,38/53]	s>=38	0.0433987897543417	0.901233422699792	0.0442	0.902576470588235	1	1
2255	0.6	0.85	[8/11,24/32]	s>=24	0.0459393306448121	0.906721384412435	0.0469529411764706	0.908258823529412	1	1
2265	0.6	0.9	[6/8,14/17]	s>=14	0.0436143591692698	0.904548373669158	0.0442117647058824	0.906	1	1
2275	0.6	0.95	[4/5,9/10]	s>=9	0.0463574016000001	0.913861644100684	0.0470470588235294	0.915176470588235	1	1
2435	0.65	0.8	[22/31,68/93]	s>=68	0.047765796103158	0.901586500672086	0.0488588235294118	0.903482352941177	1	1
2445	0.65	0.85	[11/15,34/44]	s>=34	0.0485465041083111	0.901802627343337	0.0491529411764706	0.902682352941176	1	1
2455	0.65	0.9	[8/10,22/27]	s>=22	0.0407293136691665	0.903594267174812	0.0418705882352941	0.905094117647059	1	1
2465	0.65	0.95	[6/7,14/16]	s>=14	0.0389075461941354	0.931459210110662	0.0406235294117647	0.932541176470588	1	1
2635	0.7	0.85	[19/25,62/79]	s>=62	0.0491694724670919	0.904100005548691	0.0496823529411765	0.905470588235294	1	1
2645	0.7	0.9	[12/15,30/36]	s>=30	0.0464038437911677	0.90536598352606	0.0472	0.906458823529412	1	1
2655	0.7	0.95	[8/9,16/18]	s>=16	0.0491847372430095	0.90225967073612	0.0504235294117647	0.903223529411765	1	1
2835	0.75	0.9	[19/23,53/63]	s>=53	0.0466062405943412	0.900394362029756	0.0474470588235294	0.902152941176471	1	1
2845	0.75	0.95	[8/9,25/28]	s>=25	0.0448351282184867	0.900579922836675	0.0454705882352941	0.901705882352941	1	1
3035	0.8	0.95	[17/19,38/42]	s>=38	0.0480286628646975	0.903052432257508	0.0494117647058823	0.904411764705882	1	1
318	0.05	0.2	[1/13,4/27]	s>=4	0.0415936463721206	0.801124467145197	0.0411058823529412	0.799270588235294	1	0
412	0.05	0.25	[1/12,3/16]	s>=3	0.042677805193585	0.801280385348946	0.0423529411764706	0.798317647058824	1	0
517	0.05	0.3	[1/7,3/14]	s>=3	0.0274299594174617	0.810098898448229	0.0275058823529412	0.807682352941177	1	0
613	0.05	0.35	[1/6,3/12]	s>=3	0.0179291219391687	0.822095975664012	0.0177882352941176	0.819764705882353	1	0
716	0.05	0.4	[1/5,2/7]	s>=2	0.04244608984375	0.828928	0.0427882352941176	0.825447058823529	1	0
813	0.05	0.45	[1/4,2/6]	s>=2	0.0307375625	0.8179025625	0.0306823529411765	0.814482352941176	1	0
910	0.05	0.5	[1/4,2/5]	s>=2	0.0225925	0.8125	0.0218470588235294	0.809694117647059	1	0
1012	0.05	0.55	[1/3,2/5]	s>=2	0.0204490625	0.8412146875	0.0202470588235294	0.842305882352941	1	0
119	0.05	0.6	[1/3,2/4]	s>=2	0.01401875	0.8208	0.0133058823529412	0.821905882352941	1	0
1212	0.05	0.65	[1/2,2/4]	s>=2	0.0117625	0.8217625	0.0117411764705882	0.823835294117647	1	0
138	0.05	0.7	[1/2,2/4]	s>=2	0.0117625	0.8722	0.0117411764705882	0.873164705882353	1	0
1413	0.05	0.75	[1/2,2/3]	s>=2	0.00725	0.84375	0.00705882352941176	0.845411764705882	1	0
157	0.05	0.8	[1/2,2/3]	s>=2	0.00725	0.896	0.00705882352941176	0.896658823529412	1	0
1613	0.05	0.85	[1/1,2/3]	s>=1	0.05	0.85	0.0501058823529412	0.851211764705882	1	0
176	0.05	0.9	[1/1,2/2]	s>=1	0.05	0.9	0.0501058823529412	0.901294117647059	1	0
1813	0.05	0.95	[1/1,2/2]	s>=1	0.05	0.95	0.0501058823529412	0.950776470588235	1	0
236	0.1	0.25	[3/22,8/40]	s>=8	0.0398010602758845	0.803189830030576	0.0396823529411765	0.801141176470588	1	0
2410	0.1	0.3	[2/15,6/25]	s>=6	0.0328086668152238	0.801700570418865	0.0321058823529412	0.799	1	0
256	0.1	0.35	[2/11,5/18]	s>=5	0.0270921546799948	0.800535483576543	0.0265176470588235	0.798270588235294	1	0
269	0.1	0.4	[2/8,4/13]	s>=4	0.0306873288352	0.8015222407168	0.0308941176470588	0.798458823529412	1	0
276	0.1	0.45	[1/4,3/9]	s>=3	0.047355922	0.813265426089844	0.0483058823529412	0.809858823529412	1	0
288	0.1	0.5	[1/4,3/8]	s>=3	0.03566422	0.8359375	0.0358588235294118	0.834176470588235	1	0
296	0.1	0.55	[1/3,3/7]	s>=3	0.0229942	0.81144415	0.0232705882352941	0.813211764705882	1	0
307	0.1	0.6	[1/3,3/6]	s>=3	0.015121	0.806976	0.0149529411764706	0.808329411764706	1	0
319	0.1	0.65	[1/2,2/4]	s>=2	0.0442	0.8217625	0.0435176470588235	0.823835294117647	1	0
326	0.1	0.7	[1/2,2/4]	s>=2	0.0442	0.8722	0.0435176470588235	0.873164705882353	1	0
336	0.1	0.75	[1/2,2/3]	s>=2	0.028	0.84375	0.0278235294117647	0.845411764705882	1	0
346	0.1	0.8	[1/2,2/3]	s>=2	0.028	0.896	0.0278235294117647	0.896658823529412	1	0
356	0.1	0.85	[1/1,2/3]	s>=2	0.019	0.830875	0.0186470588235294	0.832294117647059	1	0
366	0.1	0.9	[1/1,2/2]	s>=2	0.01	0.81	0.00975294117647059	0.811270588235294	1	0
376	0.1	0.95	[1/1,2/2]	s>=2	0.01	0.9025	0.00975294117647059	0.903694117647059	1	0
446	0.15	0.35	[3/15,8/28]	s>=8	0.0461264893416872	0.802690004893856	0.0457647058823529	0.799952941176471	1	0
456	0.15	0.4	[2/9,6/19]	s>=6	0.0497434265465537	0.813217372261109	0.0498	0.8106	1	0
466	0.15	0.45	[1/5,5/14]	s>=5	0.0442428187851873	0.813760581588043	0.0437647058823529	0.811576470588235	1	0
476	0.15	0.5	[1/4,4/10]	s>=4	0.0468977105337891	0.806640625	0.0463764705882353	0.805070588235294	1	0
486	0.15	0.55	[1/4,4/9]	s>=4	0.0327687468046875	0.823671433492188	0.0322	0.825305882352941	1	0
496	0.15	0.6	[1/3,3/6]	s>=3	0.045265921875	0.806976	0.0454588235294118	0.808329411764706	1	0
506	0.15	0.65	[1/2,3/6]	s>=3	0.038682140625	0.813610890625	0.0392705882352941	0.8156	1	0
518	0.15	0.7	[1/2,3/5]	s>=3	0.0241734375	0.80605	0.0245882352941176	0.807823529411765	1	0
526	0.15	0.75	[1/2,3/5]	s>=3	0.0241734375	0.8701171875	0.0245882352941176	0.871188235294118	1	0
536	0.15	0.8	[1/2,3/4]	s>=3	0.01198125	0.8192	0.0117764705882353	0.820458823529412	1	0
546	0.15	0.85	[1/1,2/3]	s>=2	0.041625	0.830875	0.0408352941176471	0.832294117647059	1	0
556	0.15	0.9	[1/1,2/2]	s>=2	0.0225	0.81	0.0222117647058824	0.811270588235294	1	0
566	0.15	0.95	[1/1,2/2]	s>=2	0.0225	0.9025	0.0222117647058824	0.903694117647059	1	0
636	0.2	0.35	[7/31,16/53]	s>=16	0.0497916094213765	0.801691274879372	0.0500588235294118	0.799047058823529	1	0
646	0.2	0.4	[5/18,11/33]	s>=11	0.0458301341673422	0.801141682420838	0.0465529411764706	0.798082352941176	1	0
656	0.2	0.45	[3/13,8/21]	s>=8	0.0427073865270585	0.800898211268199	0.0425647058823529	0.799	1	0
666	0.2	0.5	[3/9,7/17]	s>=7	0.0341376183527015	0.805694580078125	0.0342941176470588	0.802458823529412	1	0
676	0.2	0.55	[2/6,5/11]	s>=5	0.0476832768	0.81017946853728	0.0475882352941176	0.811635294117647	1	0
686	0.2	0.6	[2/5,5/10]	s>=5	0.029936128	0.807086592	0.0296705882352941	0.808611764705882	1	0
696	0.2	0.65	[2/5,4/7]	s>=4	0.033344	0.800154265625	0.0329058823529412	0.801694117647059	1	0
706	0.2	0.7	[1/2,4/7]	s>=4	0.0290432	0.8264242	0.0293882352941176	0.828211764705882	1	0
717	0.2	0.75	[2/3,3/5]	s>=3	0.04256	0.8173828125	0.0425529411764706	0.818388235294118	1	0
726	0.2	0.8	[1/2,3/4]	s>=3	0.0272	0.8192	0.0273764705882353	0.820458823529412	1	0
736	0.2	0.85	[1/2,3/4]	s>=3	0.0272	0.89048125	0.0273764705882353	0.892047058823529	1	0
746	0.2	0.9	[1/1,2/2]	s>=2	0.04	0.81	0.0394	0.811270588235294	1	0
756	0.2	0.95	[1/1,2/2]	s>=2	0.04	0.9025	0.0394	0.903694117647059	1	0
836	0.25	0.4	[17/51,21/60]	s>=21	0.0495687914159671	0.803216242269072	0.0488352941176471	0.801011764705882	1	0
846	0.25	0.45	[5/17,14/36]	s>=14	0.0436818312736062	0.800246414952579	0.0439764705882353	0.798258823529412	1	0
856	0.25	0.5	[3/9,10/24]	s>=10	0.0484649286253251	0.805483877658844	0.0483647058823529	0.802376470588235	1	0
866	0.25	0.55	[3/9,8/17]	s>=8	0.0388802697416395	0.807102281340853	0.0386941176470588	0.809847058823529	1	0
876	0.25	0.6	[2/5,6/12]	s>=6	0.0489900708198547	0.807914704896	0.0493647058823529	0.809494117647059	1	0
886	0.25	0.65	[2/5,5/9]	s>=5	0.0473823547363281	0.819574908876953	0.0472823529411765	0.820941176470588	1	0
896	0.25	0.7	[1/3,5/8]	s>=5	0.026885986328125	0.80135776	0.0266705882352941	0.804047058823529	1	0
906	0.25	0.75	[1/2,4/6]	s>=4	0.035400390625	0.810791015625	0.0353411764705882	0.812705882352941	1	0
916	0.25	0.8	[2/3,4/6]	s>=4	0.031005859375	0.851968	0.0304235294117647	0.853694117647059	1	0
926	0.25	0.85	[1/2,4/5]	s>=4	0.015625	0.83521	0.0148823529411765	0.836529411764706	1	0
936	0.25	0.9	[1/1,3/4]	s>=3	0.0390625	0.8748	0.0392235294117647	0.876882352941176	1	0
946	0.25	0.95	[1/1,3/3]	s>=3	0.015625	0.857375	0.0158117647058824	0.858776470588235	1	0
1046	0.3	0.5	[7/19,17/39]	s>=17	0.0454989961614957	0.803622996389095	0.0454235294117647	0.801447058823529	1	0
1056	0.3	0.55	[3/9,12/25]	s>=12	0.0420896172639581	0.800707609196283	0.0424	0.803752941176471	1	0
1066	0.3	0.6	[3/10,9/17]	s>=9	0.0402258751941173	0.800766306975744	0.0404352941176471	0.803058823529412	1	0
1076	0.3	0.65	[3/7,8/14]	s>=8	0.03021034344057	0.805103073574991	0.0303411764705882	0.806741176470588	1	0
1086	0.3	0.7	[1/2,6/10]	s>=6	0.0418158045	0.8000720245	0.0416470588235294	0.801658823529412	1	0
1096	0.3	0.75	[3/5,5/8]	s>=5	0.04963275	0.849105834960938	0.0484705882352941	0.850364705882353	1	0
1106	0.3	0.8	[3/4,4/6]	s>=4	0.046656	0.802816	0.0459411764705882	0.804211764705882	1	0
1116	0.3	0.85	[2/3,4/5]	s>=4	0.03078	0.83521	0.0309176470588235	0.836705882352941	1	0
1126	0.3	0.9	[2/2,3/4]	s>=3	0.0459	0.8019	0.045	0.802894117647059	1	0
1136	0.3	0.95	[1/1,3/3]	s>=3	0.027	0.857375	0.0279411764705882	0.858776470588235	1	0
1246	0.35	0.55	[9/21,19/39]	s>=19	0.0489856189227908	0.801481678591155	0.0491294117647059	0.802870588235294	1	0
1256	0.35	0.6	[7/18,14/26]	s>=14	0.0376614047391266	0.800408141016294	0.0372823529411765	0.801729411764706	1	0
1266	0.35	0.65	[9/16,10/18]	s>=10	0.0483819754475813	0.821919713896453	0.0475294117647059	0.822517647058824	1	0
1276	0.35	0.7	[3/6,8/13]	s>=8	0.0430897923864334	0.8141501626678	0.0436235294117647	0.815835294117647	1	0
1286	0.35	0.75	[3/5,6/9]	s>=6	0.0485398633945313	0.806465148925781	0.0486352941176471	0.808105882352941	1	0
1296	0.35	0.8	[2/3,5/7]	s>=5	0.0489503875	0.8126464	0.0498941176470588	0.814611764705882	1	0
1306	0.35	0.85	[1/1,5/7]	s>=5	0.0410983671875	0.8097621953125	0.0419647058823529	0.810988235294118	1	0
1316	0.35	0.9	[1/1,4/5]	s>=4	0.0442684375	0.85293	0.0451647058823529	0.8544	1	0
1326	0.35	0.95	[1/1,3/3]	s>=3	0.042875	0.857375	0.0438235294117647	0.858776470588235	1	0
1436	0.4	0.55	[29/59,35/70]	s>=35	0.0495687923716784	0.801706881546885	0.0489529411764706	0.802458823529412	1	0
1446	0.4	0.6	[18/34,21/39]	s>=21	0.0489891403372407	0.802484860074733	0.0487529411764706	0.802752941176471	1	0
1456	0.4	0.65	[6/12,15/26]	s>=15	0.0468585107551734	0.8085898881077	0.0468117647058824	0.810388235294118	1	0
1466	0.4	0.7	[7/12,11/18]	s>=11	0.049484740578771	0.822593614517045	0.0492941176470588	0.823929411764706	1	0
1476	0.4	0.75	[3/5,9/14]	s>=9	0.04866130837504	0.83106429129839	0.0494235294117647	0.832047058823529	1	0
1486	0.4	0.8	[2/3,7/10]	s>=7	0.046268416	0.822083584	0.0469058823529412	0.824635294117647	1	0
1496	0.4	0.85	[3/4,6/8]	s>=6	0.04096	0.843872041210938	0.0404823529411765	0.845576470588235	1	0
1506	0.4	0.9	[1/1,5/6]	s>=5	0.034816	0.826686	0.0356352941176471	0.828270588235294	1	0
1516	0.4	0.95	[1/1,4/4]	s>=4	0.0256	0.81450625	0.0258352941176471	0.816741176470588	1	0
1636	0.45	0.6	[20/42,39/70]	s>=39	0.0459525178787807	0.800203548445904	0.0461058823529412	0.801729411764706	1	0
1646	0.45	0.65	[17/30,23/39]	s>=23	0.0499146962584523	0.805842348963239	0.0494588235294118	0.806588235294118	1	0
1656	0.45	0.7	[6/12,16/25]	s>=16	0.0429467504079063	0.804158665690945	0.0436588235294118	0.806011764705882	1	0
1666	0.45	0.75	[3/6,11/16]	s>=11	0.0473264686818925	0.802055132109672	0.0473882352941176	0.803964705882353	1	0
1676	0.45	0.8	[8/11,9/13]	s>=9	0.0469996338136449	0.830002429952	0.0459176470588235	0.830776470588235	1	0
1686	0.45	0.85	[3/4,7/9]	s>=7	0.0429906705820313	0.815868689675782	0.0433294117647059	0.817741176470588	1	0
1696	0.45	0.9	[2/3,6/7]	s>=6	0.0357061921875	0.8503056	0.0354352941176471	0.8518	1	0
1706	0.45	0.95	[1/1,4/4]	s>=4	0.04100625	0.81450625	0.0417058823529412	0.816741176470588	1	0
1836	0.5	0.65	[40/66,41/68]	s>=41	0.0488235496707968	0.801347107757579	0.0484588235294118	0.803082352941176	1	0
1846	0.5	0.7	[13/23,24/37]	s>=24	0.0482371934922412	0.801054154728853	0.0482235294117647	0.803094117647059	1	0
1856	0.5	0.75	[8/14,16/23]	s>=16	0.0461606979370117	0.801597225249339	0.0463176470588235	0.802482352941176	1	0
1866	0.5	0.8	[11/15,12/17]	s>=12	0.0488204956054688	0.828262109203661	0.0481882352941176	0.829388235294118	1	0
1876	0.5	0.85	[8/10,9/12]	s>=9	0.043701171875	0.813988805594032	0.0431764705882353	0.815176470588235	1	0
1886	0.5	0.9	[3/4,7/8]	s>=7	0.03515625	0.81310473	0.0353411764705882	0.814670588235294	1	0
1896	0.5	0.95	[4/4,5/6]	s>=5	0.046875	0.812469984375	0.0459529411764706	0.813717647058824	1	0
2036	0.55	0.7	[21/35,44/67]	s>=44	0.0469480986298343	0.800192356423627	0.0479647058823529	0.802258823529412	1	0
2046	0.55	0.75	[16/24,25/36]	s>=25	0.0493279623926602	0.801168042329041	0.0509647058823529	0.802694117647059	1	0
2056	0.55	0.8	[6/9,17/23]	s>=17	0.0459037798375329	0.807179080349704	0.0468352941176471	0.808788235294118	1	0
2066	0.55	0.85	[5/7,12/15]	s>=12	0.0399775129050208	0.805852894835341	0.0409529411764706	0.808129411764706	1	0
2076	0.55	0.9	[6/7,9/11]	s>=9	0.0456391828472852	0.82907984646	0.0464588235294118	0.830176470588235	1	0
2086	0.55	0.95	[2/2,7/8]	s>=7	0.0494791451171875	0.872921620117188	0.0501764705882353	0.875082352941176	1	0
2236	0.6	0.75	[19/30,44/62]	s>=44	0.0474084962806429	0.801557047114247	0.0488823529411765	0.804164705882353	1	0
2246	0.6	0.8	[9/13,26/35]	s>=26	0.0499363671148939	0.808171628511354	0.0504705882352941	0.809988235294118	1	0
2256	0.6	0.85	[5/7,16/20]	s>=16	0.0470339957546917	0.803972663061831	0.0481882352941176	0.807	1	0
2266	0.6	0.9	[5/6,11/13]	s>=11	0.0491952807936001	0.8190456557949	0.0506941176470588	0.820717647058824	1	0
2276	0.6	0.95	[3/3,9/10]	s>=9	0.0342641664	0.819324232641993	0.0352470588235294	0.820847058823529	1	0
2436	0.65	0.8	[21/31,42/55]	s>=42	0.0483979832048843	0.800616066691835	0.0498352941176471	0.802458823529412	1	0
2446	0.65	0.85	[20/25,24/30]	s>=24	0.048039232005341	0.806603989255616	0.0490117647058824	0.807164705882353	1	0
2456	0.65	0.9	[13/15,15/18]	s>=15	0.0477944448948825	0.808122693471498	0.0490705882352941	0.809694117647059	1	0
2466	0.65	0.95	[3/3,10/11]	s>=10	0.0464464645389697	0.808294867971812	0.0473411764705882	0.809635294117647	1	0
2636	0.7	0.85	[17/23,40/49]	s>=40	0.0465695041276573	0.800805294840058	0.0473294117647059	0.803035294117647	1	0
2646	0.7	0.9	[20/23,22/26]	s>=22	0.0452591110031346	0.800963413291041	0.0463411764705882	0.801882352941176	1	0
2656	0.7	0.95	[6/7,13/14]	s>=13	0.0474756150994301	0.847014437411184	0.0485529411764706	0.848705882352941	1	0
2836	0.75	0.9	[18/22,34/39]	s>=34	0.0497634597302086	0.802416534991644	0.0512470588235294	0.804470588235294	1	0
2846	0.75	0.95	[15/16,18/20]	s>=18	0.048977606612425	0.805352030674038	0.0504117647058824	0.806705882352941	1	0
3036	0.8	0.95	[8/9,27/29]	s>=27	0.0485504609157236	0.80235280762457	0.049	0.804752941176471	1	0
320	0.05	0.2	[1/10,4/29]	s>=4	0.0468285337051976	0.801110133055174	0.0467411764705882	0.798235294117647	1	1
413	0.05	0.25	[1/9,3/17]	s>=3	0.0466049572389626	0.812161111447494	0.0466352941176471	0.809258823529412	1	1
519	0.05	0.3	[1/5,3/18]	s>=3	0.0391652283229996	0.806008314155711	0.0388823529411765	0.805152941176471	1	1
614	0.05	0.35	[1/4,3/16]	s>=3	0.0269993817874528	0.803409791685554	0.0267529411764706	0.801894117647059	1	1
718	0.05	0.4	[1/4,2/8]	s>=2	0.04582629078125	0.82561024	0.0452941176470588	0.822505882352941	1	1
814	0.05	0.45	[1/3,2/8]	s>=2	0.0378744055859375	0.813072124335938	0.0369647058823529	0.811494117647059	1	1
917	0.05	0.5	[1/3,2/6]	s>=2	0.026557859375	0.828125	0.0261058823529412	0.825552941176471	1	1
1013	0.05	0.55	[1/3,2/5]	s>=2	0.0204490625	0.8412146875	0.0202470588235294	0.842305882352941	1	1
1110	0.05	0.6	[1/2,2/5]	s>=2	0.016049375	0.80928	0.0158705882352941	0.810247058823529	1	1
1213	0.05	0.65	[1/2,2/4]	s>=2	0.0117625	0.8217625	0.0117411764705882	0.823835294117647	1	1
139	0.05	0.7	[1/2,2/4]	s>=2	0.0117625	0.8722	0.0117411764705882	0.873164705882353	1	1
1414	0.05	0.75	[1/2,2/3]	s>=2	0.00725	0.84375	0.00705882352941176	0.845411764705882	1	1
158	0.05	0.8	[1/2,2/3]	s>=2	0.00725	0.896	0.00705882352941176	0.896658823529412	1	1
1614	0.05	0.85	[1/1,2/3]	s>=1	0.05	0.85	0.0501058823529412	0.851211764705882	1	1
177	0.05	0.9	[1/1,2/2]	s>=1	0.05	0.9	0.0501058823529412	0.901294117647059	1	1
1814	0.05	0.95	[1/1,2/2]	s>=1	0.05	0.95	0.0501058823529412	0.950776470588235	1	1
237	0.1	0.25	[3/18,8/43]	s>=8	0.0480159509857853	0.800332532888082	0.0485058823529412	0.797447058823529	1	1
2411	0.1	0.3	[2/10,6/29]	s>=6	0.0470863066438913	0.805062913150324	0.0469529411764706	0.802764705882353	1	1
257	0.1	0.35	[2/8,5/22]	s>=5	0.0412734548348515	0.802995382375278	0.0410823529411765	0.801529411764706	1	1
2610	0.1	0.4	[1/4,4/15]	s>=4	0.043394973184216	0.818296538005504	0.0442352941176471	0.815517647058824	1	1
277	0.1	0.45	[1/4,3/9]	s>=3	0.047355922	0.813265426089844	0.0483058823529412	0.809858823529412	1	1
289	0.1	0.5	[1/3,3/9]	s>=3	0.041417488	0.828125	0.0420117647058824	0.826094117647059	1	1
297	0.1	0.55	[1/3,3/7]	s>=3	0.0229942	0.81144415	0.0232705882352941	0.813211764705882	1	1
308	0.1	0.6	[1/2,3/8]	s>=3	0.02525329	0.81886464	0.0248823529411765	0.819858823529412	1	1
3110	0.1	0.65	[1/2,2/4]	s>=2	0.0442	0.8217625	0.0435176470588235	0.823835294117647	1	1
327	0.1	0.7	[1/2,2/4]	s>=2	0.0442	0.8722	0.0435176470588235	0.873164705882353	1	1
337	0.1	0.75	[1/2,2/3]	s>=2	0.028	0.84375	0.0278235294117647	0.845411764705882	1	1
347	0.1	0.8	[1/2,2/3]	s>=2	0.028	0.896	0.0278235294117647	0.896658823529412	1	1
357	0.1	0.85	[1/1,2/3]	s>=2	0.019	0.830875	0.0186470588235294	0.832294117647059	1	1
367	0.1	0.9	[1/1,2/2]	s>=2	0.01	0.81	0.00975294117647059	0.811270588235294	1	1
377	0.1	0.95	[1/1,2/2]	s>=2	0.01	0.9025	0.00975294117647059	0.903694117647059	1	1
447	0.15	0.35	[2/9,9/34]	s>=9	0.0474434369035854	0.810716220201	0.0479294117647059	0.807764705882353	1	1
457	0.15	0.4	[2/7,7/25]	s>=7	0.0491485578452408	0.805553224537355	0.0494235294117647	0.803729411764706	1	1
467	0.15	0.45	[2/6,6/19]	s>=6	0.0372116988782835	0.801507926062671	0.0369764705882353	0.799741176470588	1	1
477	0.15	0.5	[2/5,5/16]	s>=5	0.0448135229105493	0.800369262695312	0.0440941176470588	0.799047058823529	1	1
487	0.15	0.55	[1/3,4/10]	s>=4	0.0425369384507813	0.842574828932031	0.0426588235294118	0.843517647058823	1	1
497	0.15	0.6	[1/3,3/6]	s>=3	0.045265921875	0.806976	0.0454588235294118	0.808329411764706	1	1
507	0.15	0.65	[1/2,3/6]	s>=3	0.038682140625	0.813610890625	0.0392705882352941	0.8156	1	1
5110	0.15	0.7	[1/2,3/5]	s>=3	0.0241734375	0.80605	0.0245882352941176	0.807823529411765	1	1
527	0.15	0.75	[1/2,3/5]	s>=3	0.0241734375	0.8701171875	0.0245882352941176	0.871188235294118	1	1
537	0.15	0.8	[1/2,3/4]	s>=3	0.01198125	0.8192	0.0117764705882353	0.820458823529412	1	1
547	0.15	0.85	[1/1,2/3]	s>=2	0.041625	0.830875	0.0408352941176471	0.832294117647059	1	1
557	0.15	0.9	[1/1,2/2]	s>=2	0.0225	0.81	0.0222117647058824	0.811270588235294	1	1
567	0.15	0.95	[1/1,2/2]	s>=2	0.0225	0.9025	0.0222117647058824	0.903694117647059	1	1
637	0.2	0.35	[6/22,20/72]	s>=20	0.0490815298080853	0.80047112998484	0.0495529411764706	0.798435294117647	1	1
647	0.2	0.4	[4/13,13/43]	s>=13	0.0495814497480526	0.800214356188116	0.0494352941176471	0.7984	1	1
657	0.2	0.45	[3/10,8/22]	s>=8	0.0491742497902911	0.806463890160379	0.0499058823529412	0.803894117647059	1	1
667	0.2	0.5	[3/8,7/18]	s>=7	0.0393605605776425	0.800460815429688	0.0387647058823529	0.797411764705882	1	1
677	0.2	0.55	[2/5,6/14]	s>=6	0.03482903527424	0.804394131377764	0.0350705882352941	0.805435294117647	1	1
687	0.2	0.6	[2/4,5/12]	s>=5	0.04524009472	0.80055724032	0.0448117647058823	0.801329411764706	1	1
697	0.2	0.65	[1/2,4/8]	s>=4	0.0454272	0.814641163476563	0.0466705882352941	0.816564705882353	1	1
707	0.2	0.7	[1/2,4/7]	s>=4	0.0290432	0.8264242	0.0293882352941176	0.828211764705882	1	1
719	0.2	0.75	[2/3,3/5]	s>=3	0.04256	0.8173828125	0.0425529411764706	0.818388235294118	1	1
727	0.2	0.8	[1/2,3/4]	s>=3	0.0272	0.8192	0.0273764705882353	0.820458823529412	1	1
737	0.2	0.85	[1/1,3/5]	s>=3	0.03616	0.8398159375	0.0355647058823529	0.841329411764706	1	1
747	0.2	0.9	[1/1,2/2]	s>=2	0.04	0.81	0.0394	0.811270588235294	1	1
757	0.2	0.95	[1/1,2/2]	s>=2	0.04	0.9025	0.0394	0.903694117647059	1	1
837	0.25	0.4	[6/20,24/71]	s>=24	0.0489474451127643	0.802450651827057	0.0488470588235294	0.799870588235294	1	1
847	0.25	0.45	[6/17,15/41]	s>=15	0.0498350201823719	0.80306157833071	0.0498588235294118	0.800729411764706	1	1
857	0.25	0.5	[3/9,10/24]	s>=10	0.0484649286253251	0.805483877658844	0.0483647058823529	0.802376470588235	1	1
867	0.25	0.55	[3/7,9/21]	s>=9	0.0407283588499467	0.803613676100541	0.0403882352941176	0.804047058823529	1	1
877	0.25	0.6	[2/5,6/12]	s>=6	0.0489900708198547	0.807914704896	0.0493647058823529	0.809494117647059	1	1
887	0.25	0.65	[2/4,6/12]	s>=6	0.0415485501289368	0.830202179044117	0.0421058823529412	0.831847058823529	1	1
897	0.25	0.7	[1/2,5/9]	s>=5	0.0416831970214844	0.842955085	0.0422117647058824	0.844741176470588	1	1
907	0.25	0.75	[2/3,4/7]	s>=4	0.0474853515625	0.8206787109375	0.0462588235294118	0.821694117647059	1	1
918	0.25	0.8	[2/3,4/6]	s>=4	0.031005859375	0.851968	0.0304235294117647	0.853694117647059	1	1
927	0.25	0.85	[1/1,4/6]	s>=4	0.02587890625	0.82737990625	0.0263882352941176	0.828788235294118	1	1
937	0.25	0.9	[1/1,3/4]	s>=3	0.0390625	0.8748	0.0392235294117647	0.876882352941176	1	1
947	0.25	0.95	[1/1,3/3]	s>=3	0.015625	0.857375	0.0158117647058824	0.858776470588235	1	1
1047	0.3	0.5	[6/15,19/46]	s>=19	0.0498650074860295	0.803205993674439	0.0505529411764706	0.800988235294118	1	1
1057	0.3	0.55	[4/9,15/35]	s>=15	0.0485794102027109	0.809458505850168	0.0488352941176471	0.810247058823529	1	1
1067	0.3	0.6	[4/8,11/24]	s>=11	0.0462310925969395	0.806341232187013	0.0455529411764706	0.807329411764706	1	1
1077	0.3	0.65	[2/4,8/15]	s>=8	0.040083853811616	0.805882928773544	0.0405882352941176	0.807517647058824	1	1
1087	0.3	0.7	[1/2,6/10]	s>=6	0.0418158045	0.8000720245	0.0416470588235294	0.801658823529412	1	1
1097	0.3	0.75	[2/3,6/10]	s>=6	0.0333499275	0.808550834655762	0.0335882352941176	0.809223529411765	1	1
1107	0.3	0.8	[2/3,5/7]	s>=5	0.0252234	0.8126464	0.0256117647058824	0.814611764705882	1	1
1117	0.3	0.85	[1/1,4/6]	s>=4	0.048924	0.82737990625	0.0494470588235294	0.828788235294118	1	1
1127	0.3	0.9	[2/2,3/4]	s>=3	0.0459	0.8019	0.045	0.802894117647059	1	1
1137	0.3	0.95	[1/1,3/3]	s>=3	0.027	0.857375	0.0279411764705882	0.858776470588235	1	1
1247	0.35	0.55	[6/14,21/44]	s>=21	0.0458260346102882	0.800097781762997	0.0458352941176471	0.8024	1	1
1257	0.35	0.6	[4/9,14/27]	s>=14	0.0463726203082235	0.804763798868413	0.0466470588235294	0.806776470588235	1	1
1267	0.35	0.65	[3/6,11/20]	s>=11	0.0436278292306135	0.808241728627007	0.0448117647058823	0.8098	1	1
1277	0.35	0.7	[3/5,9/16]	s>=9	0.0461272602958892	0.804264699207403	0.0458588235294118	0.8052	1	1
1287	0.35	0.75	[2/3,8/13]	s>=8	0.0333320084479252	0.802467584609986	0.0339882352941176	0.803152941176471	1	1
1297	0.35	0.8	[2/3,5/7]	s>=5	0.0489503875	0.8126464	0.0498941176470588	0.814611764705882	1	1
1307	0.35	0.85	[1/1,5/7]	s>=5	0.0410983671875	0.8097621953125	0.0419647058823529	0.810988235294118	1	1
1317	0.35	0.9	[1/1,4/5]	s>=4	0.0442684375	0.85293	0.0451647058823529	0.8544	1	1
1327	0.35	0.95	[1/1,3/3]	s>=3	0.042875	0.857375	0.0438235294117647	0.858776470588235	1	1
1437	0.4	0.55	[12/26,41/84]	s>=41	0.0489993924391749	0.80536822630453	0.0496470588235294	0.806964705882353	1	1
1447	0.4	0.6	[8/16,24/46]	s>=24	0.0485939889501546	0.800575351411935	0.0490823529411765	0.801482352941176	1	1
1457	0.4	0.65	[6/11,17/31]	s>=17	0.0489415550054788	0.810788500919502	0.0486470588235294	0.811847058823529	1	1
1467	0.4	0.7	[4/7,12/20]	s>=12	0.0450003664276082	0.81178844413419	0.0454470588235294	0.813235294117647	1	1
1477	0.4	0.75	[3/5,9/14]	s>=9	0.04866130837504	0.83106429129839	0.0494235294117647	0.832047058823529	1	1
1487	0.4	0.8	[2/3,7/10]	s>=7	0.046268416	0.822083584	0.0469058823529412	0.824635294117647	1	1
1497	0.4	0.85	[1/1,7/10]	s>=7	0.0397410304	0.821158211632422	0.0404352941176471	0.823047058823529	1	1
1507	0.4	0.9	[1/1,5/6]	s>=5	0.034816	0.826686	0.0356352941176471	0.828270588235294	1	1
1517	0.4	0.95	[1/1,4/4]	s>=4	0.0256	0.81450625	0.0258352941176471	0.816741176470588	1	1
1637	0.45	0.6	[13/26,42/77]	s>=42	0.0495650589706248	0.804159734436036	0.0495882352941176	0.805917647058824	1	1
1647	0.45	0.65	[8/15,25/43]	s>=25	0.0481299176759739	0.803544577068112	0.0483882352941176	0.806047058823529	1	1
1657	0.45	0.7	[6/10,20/33]	s>=20	0.0380000916241079	0.805194400781639	0.0385882352941176	0.805847058823529	1	1
1667	0.45	0.75	[3/5,12/18]	s>=12	0.0459869634677808	0.804669049830409	0.0466588235294118	0.806435294117647	1	1
1677	0.45	0.8	[2/3,10/14]	s>=10	0.0362069062737654	0.8083128451072	0.0364352941176471	0.810517647058824	1	1
1687	0.45	0.85	[3/4,7/9]	s>=7	0.0429906705820313	0.815868689675782	0.0433294117647059	0.817741176470588	1	1
1697	0.45	0.9	[2/2,8/11]	s>=8	0.0335789646488086	0.80325181386	0.0332	0.804388235294118	1	1
1707	0.45	0.95	[1/1,4/4]	s>=4	0.04100625	0.81450625	0.0417058823529412	0.816741176470588	1	1
1837	0.5	0.65	[16/28,49/83]	s>=49	0.0470275206144	0.801522957318856	0.0475882352941176	0.802470588235294	1	1
1847	0.5	0.7	[9/15,27/43]	s>=27	0.0499329307180005	0.804433690545179	0.0505764705882353	0.805447058823529	1	1
1857	0.5	0.75	[7/11,17/25]	s>=17	0.0457928776741028	0.800512167923589	0.0466941176470588	0.801811764705882	1	1
1867	0.5	0.8	[5/7,14/20]	s>=14	0.0416841506958008	0.812190415799064	0.0411058823529412	0.813211764705882	1	1
1877	0.5	0.85	[3/4,10/13]	s>=10	0.038330078125	0.820867828898643	0.0391882352941176	0.823223529411765	1	1
1887	0.5	0.9	[2/2,10/14]	s>=10	0.0484619140625	0.8064932319513	0.0482588235294118	0.807411764705882	1	1
1897	0.5	0.95	[2/2,6/7]	s>=6	0.046875	0.88211026875	0.0468235294117647	0.883847058823529	1	1
2037	0.55	0.7	[16/26,49/76]	s>=49	0.0483958363073141	0.805137204456752	0.0492588235294118	0.807129411764706	1	1
2047	0.55	0.75	[10/15,29/43]	s>=29	0.0495850222903981	0.804833707647938	0.0511529411764706	0.805905882352941	1	1
2057	0.55	0.8	[5/7,20/28]	s>=20	0.0430032335245086	0.803276604771463	0.0436235294117647	0.804317647058824	1	1
2067	0.55	0.85	[4/5,15/20]	s>=15	0.0379125317066698	0.803593327365383	0.0390588235294118	0.8044	1	1
2077	0.55	0.9	[4/5,10/12]	s>=10	0.0370127555646595	0.854262178245	0.0382470588235294	0.855152941176471	1	1
2087	0.55	0.95	[2/2,7/8]	s>=7	0.0494791451171875	0.872921620117188	0.0501764705882353	0.875082352941176	1	1
2237	0.6	0.75	[18/27,47/67]	s>=47	0.047481736222427	0.800279120843694	0.0484235294117647	0.801247058823529	1	1
2247	0.6	0.8	[8/11,31/43]	s>=31	0.048915946589009	0.802365299457536	0.0500470588235294	0.802458823529412	1	1
2257	0.6	0.85	[7/9,18/23]	s>=18	0.041825835069784	0.801239205964479	0.0430588235294118	0.802282352941176	1	1
2267	0.6	0.9	[5/6,11/13]	s>=11	0.0491952807936001	0.8190456557949	0.0506941176470588	0.820717647058824	1	1
2277	0.6	0.95	[3/3,9/10]	s>=9	0.0342641664	0.819324232641993	0.0352470588235294	0.820847058823529	1	1
2437	0.65	0.8	[13/18,50/67]	s>=50	0.0480050256642413	0.803867638917129	0.0486941176470588	0.805082352941176	1	1
2447	0.65	0.85	[11/14,26/33]	s>=26	0.0496182757424821	0.803593391838386	0.0509294117647059	0.804058823529412	1	1
2457	0.65	0.9	[5/6,16/19]	s>=16	0.0485675130849665	0.820146735585825	0.0492470588235294	0.822141176470588	1	1
2467	0.65	0.95	[3/3,10/11]	s>=10	0.0464464645389697	0.808294867971812	0.0473411764705882	0.809635294117647	1	1
2637	0.7	0.85	[15/19,47/59]	s>=47	0.0493825649091317	0.806733712839952	0.0502470588235294	0.808211764705882	1	1
2647	0.7	0.9	[5/6,23/27]	s>=23	0.0492373343709625	0.80417869028667	0.0496470588235294	0.805752941176471	1	1
2657	0.7	0.95	[4/4,18/21]	s>=18	0.0484778728097941	0.80733810226633	0.0495294117647059	0.8088	1	1
2837	0.75	0.9	[11/13,41/48]	s>=41	0.0475199612849306	0.808554362549009	0.0479176470588235	0.809905882352941	1	1
2847	0.75	0.95	[3/3,20/22]	s>=20	0.0469735768454598	0.800319821777071	0.0472705882352941	0.801835294117647	1	1
3037	0.8	0.95	[8/9,27/29]	s>=27	0.0485504609157236	0.80235280762457	0.049	0.804752941176471	1	1
328	0.05	0.2	[3/34,8/57]	s>=8	0.0069747272267361	0.90045901907877	0.00665882352941176	0.898776470588235	1	0
414	0.05	0.25	[2/23,6/35]	s>=6	0.00717986205457368	0.900690058691758	0.00677647058823529	0.898447058823529	1	0
520	0.05	0.3	[1/11,5/25]	s>=5	0.00692184816331331	0.901306380303901	0.00670588235294118	0.899058823529412	1	0
615	0.05	0.35	[3/15,4/18]	s>=4	0.00985054992739317	0.907792857785486	0.00961176470588235	0.906552941176471	1	0
720	0.05	0.4	[1/8,4/15]	s>=4	0.00533883497374104	0.904630704799744	0.00516470588235294	0.902529411764706	1	0
815	0.05	0.45	[1/7,4/13]	s>=4	0.00304265546110852	0.903192442127202	0.00284705882352941	0.900552941176471	1	0
919	0.05	0.5	[1/5,3/9]	s>=3	0.00798865747070313	0.900390625	0.00741176470588235	0.899188235294118	1	0
1014	0.05	0.55	[1/5,3/8]	s>=3	0.0056914953125	0.90847405	0.00529411764705882	0.909247058823529	1	0
1118	0.05	0.6	[1/5,3/7]	s>=3	0.00375704296875	0.903744	0.00342352941176471	0.903529411764706	1	0
1214	0.05	0.65	[1/3,3/7]	s>=3	0.00334443125	0.92025464375	0.00308235294117647	0.921129411764706	1	0
1310	0.05	0.7	[1/3,3/6]	s>=3	0.002122671875	0.920269	0.00196470588235294	0.921776470588235	1	0
1415	0.05	0.75	[1/2,3/6]	s>=3	0.001795515625	0.916259765625	0.00170588235294118	0.917341176470588	1	0
159	0.05	0.8	[1/2,3/5]	s>=3	0.0010453125	0.9216	0.000952941176470588	0.922105882352941	1	0
1615	0.05	0.85	[1/2,2/3]	s>=2	0.00725	0.93925	0.00705882352941176	0.940105882352941	1	0
178	0.05	0.9	[1/2,2/3]	s>=2	0.00725	0.972	0.00705882352941176	0.972352941176471	1	0
1815	0.05	0.95	[1/1,2/2]	s>=2	0.0025	0.9025	0.00223529411764706	0.903694117647059	1	0
238	0.1	0.25	[5/39,15/78]	s>=15	0.00950646851123392	0.90111426862079	0.00916470588235294	0.898482352941177	1	0
2412	0.1	0.3	[4/27,11/49]	s>=11	0.00775911826002414	0.90207245001869	0.00729411764705882	0.899647058823529	1	0
258	0.1	0.35	[3/18,9/35]	s>=9	0.00604857718869298	0.902789333083242	0.00592941176470588	0.900552941176471	1	0
2611	0.1	0.4	[2/13,7/24]	s>=7	0.00734175517133046	0.901118546533885	0.007	0.899047058823529	1	0
278	0.1	0.45	[2/9,6/19]	s>=6	0.00790269941372638	0.904274587062768	0.00741176470588235	0.902705882352941	1	0
2810	0.1	0.5	[1/6,5/14]	s>=5	0.0090008159482	0.904541015625	0.00845882352941177	0.901929411764706	1	0
298	0.1	0.55	[1/4,5/13]	s>=5	0.0058756233475	0.904668690885556	0.00551764705882353	0.905164705882353	1	0
309	0.1	0.6	[2/7,4/9]	s>=4	0.008331094	0.900647424	0.00797647058823529	0.901952941176471	1	0
3111	0.1	0.65	[1/3,4/9]	s>=4	0.007405264	0.918668023558594	0.00671764705882353	0.919623529411765	1	0
329	0.1	0.7	[1/3,4/8]	s>=4	0.00468901	0.92777041	0.00434117647058824	0.929364705882353	1	0
338	0.1	0.75	[1/3,4/7]	s>=4	0.0026551	0.92449951171875	0.00250588235294118	0.925470588235294	1	0
348	0.1	0.8	[1/2,3/5]	s>=3	0.00775	0.9216	0.00771764705882353	0.922105882352941	1	0
358	0.1	0.85	[1/2,3/5]	s>=3	0.00775	0.9595703125	0.00771764705882353	0.960588235294118	1	0
368	0.1	0.9	[1/2,3/4]	s>=3	0.0037	0.9477	0.00351764705882353	0.948364705882353	1	0
378	0.1	0.95	[1/1,3/4]	s>=3	0.0028	0.9431125	0.00275294117647059	0.944258823529412	1	0
448	0.15	0.35	[6/30,16/58]	s>=16	0.00936407917488358	0.901239643069996	0.00871764705882353	0.899164705882353	1	0
458	0.15	0.4	[4/19,12/39]	s>=12	0.00928332316079154	0.903472353301296	0.00863529411764706	0.901964705882353	1	0
468	0.15	0.45	[3/14,10/29]	s>=10	0.00722027105100813	0.903320823156987	0.00677647058823529	0.901517647058824	1	0
478	0.15	0.5	[3/12,8/21]	s>=8	0.00812359850177719	0.901017189025879	0.00777647058823529	0.899235294117647	1	0
488	0.15	0.55	[2/7,7/17]	s>=7	0.00768906485380042	0.900290708125059	0.00717647058823529	0.901164705882353	1	0
498	0.15	0.6	[2/8,6/13]	s>=6	0.00750443466293175	0.9017176006656	0.00728235294117647	0.902152941176471	1	0
508	0.15	0.65	[1/4,5/10]	s>=5	0.0096659817881836	0.900277726749121	0.00921176470588235	0.901635294117647	1	0
5111	0.15	0.7	[2/6,5/9]	s>=5	0.00562866310546875	0.90119134	0.00541176470588235	0.902317647058824	1	0
528	0.15	0.75	[1/2,5/9]	s>=5	0.00474602493164063	0.903797149658203	0.00431764705882353	0.9048	1	0
538	0.15	0.8	[1/3,4/6]	s>=4	0.00588515625	0.90112	0.00549411764705882	0.901647058823529	1	0
548	0.15	0.85	[1/2,4/6]	s>=4	0.005519390625	0.940916265625	0.00498823529411765	0.942117647058824	1	0
558	0.15	0.9	[1/2,4/5]	s>=4	0.0022275	0.91854	0.00201176470588235	0.919517647058824	1	0
568	0.15	0.95	[1/1,3/4]	s>=3	0.0091125	0.9431125	0.00882352941176471	0.944258823529412	1	0
638	0.2	0.35	[28/99,33/112]	s>=33	0.00997765269705424	0.900018061108998	0.00957647058823529	0.899647058823529	1	0
648	0.2	0.4	[10/38,22/67]	s>=22	0.00887597585568032	0.900347515810461	0.00824705882352941	0.898517647058824	1	0
658	0.2	0.45	[5/21,16/44]	s>=16	0.00851812777605963	0.901144702678748	0.00817647058823529	0.898894117647059	1	0
668	0.2	0.5	[3/11,13/33]	s>=13	0.00762846756765731	0.900574382394552	0.00725882352941176	0.899470588235294	1	0
678	0.2	0.55	[4/13,10/23]	s>=10	0.00870680407207619	0.901647227601524	0.00816470588235294	0.902741176470588	1	0
688	0.2	0.6	[3/9,9/19]	s>=9	0.00637253082577634	0.902804538132372	0.00595294117647059	0.9038	1	0
698	0.2	0.65	[3/7,8/16]	s>=8	0.00604038119424001	0.901669713859906	0.00578823529411765	0.902705882352941	1	0
708	0.2	0.7	[2/5,7/13]	s>=7	0.00647151370240001	0.9213616257454	0.00610588235294118	0.922941176470588	1	0
7110	0.2	0.75	[2/5,6/10]	s>=6	0.0062383104	0.918396949768067	0.00589411764705882	0.919376470588235	1	0
728	0.2	0.8	[1/2,5/8]	s>=5	0.00938240000000001	0.917504	0.00896470588235294	0.918164705882353	1	0
738	0.2	0.85	[1/2,5/7]	s>=5	0.0044672	0.9162514703125	0.00411764705882353	0.917576470588235	1	0
748	0.2	0.9	[1/2,4/5]	s>=4	0.00672	0.91854	0.00631764705882353	0.919517647058824	1	0
758	0.2	0.95	[1/1,4/5]	s>=4	0.00544	0.9366821875	0.00532941176470588	0.938105882352941	1	0
838	0.25	0.4	[20/70,43/124]	s>=43	0.00998721898283849	0.900370716124846	0.00952941176470588	0.898188235294118	1	0
848	0.25	0.45	[24/66,27/71]	s>=27	0.00998124890024923	0.900274751030718	0.00962352941176471	0.898458823529412	1	0
858	0.25	0.5	[8/26,20/48]	s>=20	0.00820749983027846	0.900165339314551	0.00796470588235294	0.898670588235294	1	0
868	0.25	0.55	[9/22,15/34]	s>=15	0.00995790339498213	0.900299792828143	0.00965882352941176	0.901517647058824	1	0
878	0.25	0.6	[8/18,12/25]	s>=12	0.00947288659536838	0.904078679169996	0.0088	0.905882352941176	1	0
888	0.25	0.65	[3/8,10/19]	s>=10	0.00849869289231719	0.902588893559365	0.00811764705882353	0.903788235294118	1	0
898	0.25	0.7	[2/5,9/16]	s>=9	0.00696981744840741	0.908741398338613	0.00671764705882353	0.910035294117647	1	0
908	0.25	0.75	[3/6,8/13]	s>=8	0.00522929430007935	0.904535830020905	0.00496470588235294	0.905388235294118	1	0
9110	0.25	0.8	[2/4,6/9]	s>=6	0.00958251953125	0.905969664	0.00908235294117647	0.907411764705882	1	0
928	0.25	0.85	[2/3,6/9]	s>=6	0.0079345703125	0.920244818125	0.00749411764705882	0.920858823529412	1	0
938	0.25	0.9	[3/4,5/7]	s>=5	0.00958251953125	0.9388791	0.00909411764705882	0.939964705882353	1	0
948	0.25	0.95	[1/1,5/6]	s>=5	0.00390625	0.928537125	0.00357647058823529	0.929847058823529	1	0
1048	0.3	0.5	[28/67,33/77]	s>=33	0.00995947081008015	0.900140782905644	0.00978823529411765	0.900588235294118	1	0
1058	0.3	0.55	[8/21,24/52]	s>=24	0.00930682395686167	0.902568896735906	0.0088	0.903635294117647	1	0
1068	0.3	0.6	[6/15,18/36]	s>=18	0.00863508124727972	0.901583283769056	0.00803529411764706	0.902388235294118	1	0
1078	0.3	0.65	[4/10,14/26]	s>=14	0.00895255879687002	0.905118558018034	0.00862352941176471	0.905635294117647	1	0
1088	0.3	0.7	[3/7,11/19]	s>=11	0.00995154085550155	0.902847955776051	0.00927058823529412	0.904152941176471	1	0
1098	0.3	0.75	[3/6,10/16]	s>=10	0.00656985911490901	0.902033618185669	0.00609411764705882	0.902870588235294	1	0
1108	0.3	0.8	[2/4,8/12]	s>=8	0.00894251834100001	0.914291163136	0.0084	0.915470588235294	1	0
1119	0.3	0.85	[2/3,7/10]	s>=7	0.00884532150000001	0.907834241876465	0.00852941176470588	0.9086	1	0
1128	0.3	0.9	[3/4,6/8]	s>=6	0.00914895000000001	0.93002175	0.00901176470588235	0.931129411764706	1	0
1138	0.3	0.95	[1/1,5/6]	s>=5	0.00923400000000001	0.928537125	0.00924705882352941	0.929847058823529	1	0
1248	0.35	0.55	[37/77,38/79]	s>=38	0.00999272352415357	0.900875586630053	0.00937647058823529	0.900211764705882	1	0
1258	0.35	0.6	[12/29,26/50]	s>=26	0.00991333753728567	0.900101982410386	0.00958823529411765	0.900823529411765	1	0
1268	0.35	0.65	[6/14,20/36]	s>=20	0.00878068637192098	0.901405400411891	0.00835294117647059	0.902917647058823	1	0
1278	0.35	0.7	[5/12,15/25]	s>=15	0.00922571865732733	0.900524703140145	0.00881176470588235	0.901188235294118	1	0
1288	0.35	0.75	[10/16,12/19]	s>=12	0.00954578699661231	0.900425053434447	0.00917647058823529	0.901435294117647	1	0
1298	0.35	0.8	[8/12,10/15]	s>=10	0.0099082092621025	0.91173565759488	0.00961176470588235	0.913388235294118	1	0
1308	0.35	0.85	[2/4,9/12]	s>=9	0.00552317336316382	0.904666840063906	0.00509411764705882	0.905223529411765	1	0
1318	0.35	0.9	[3/4,7/9]	s>=7	0.00955116862109375	0.918330048	0.0092	0.919176470588235	1	0
1328	0.35	0.95	[1/1,6/7]	s>=6	0.00781262890625	0.91886486328125	0.00772941176470588	0.920635294117647	1	0
1438	0.4	0.55	[37/86,72/144]	s>=72	0.00943460149420739	0.900031871867911	0.00956470588235294	0.899176470588235	1	0
1448	0.4	0.6	[27/54,44/83]	s>=44	0.00989791336232191	0.901820409413946	0.00942352941176471	0.903482352941177	1	0
1458	0.4	0.65	[25/45,29/51]	s>=29	0.00987376659677145	0.900499910656197	0.00932941176470588	0.901929411764706	1	0
1468	0.4	0.7	[9/18,22/36]	s>=22	0.00819347915088707	0.902545759746062	0.00763529411764706	0.903717647058824	1	0
1478	0.4	0.75	[5/10,17/26]	s>=17	0.00759952224298459	0.901940826285402	0.00731764705882353	0.9028	1	0
1488	0.4	0.8	[5/8,13/19]	s>=13	0.00997370175831409	0.901022511074063	0.00976470588235294	0.901741176470588	1	0
1498	0.4	0.85	[4/6,11/15]	s>=11	0.008215198695424	0.912173378818265	0.008	0.913564705882353	1	0
1508	0.4	0.9	[4/6,9/11]	s>=9	0.0059244544	0.91043814915	0.00584705882352941	0.911294117647059	1	0
1518	0.4	0.95	[1/1,7/8]	s>=7	0.00753664	0.907838484921875	0.00743529411764706	0.909094117647059	1	0
1638	0.45	0.6	[76/139,79/144]	s>=79	0.00991352962527378	0.900398632130501	0.0100470588235294	0.899611764705882	1	0
1648	0.45	0.65	[24/50,47/80]	s>=47	0.00927715910210984	0.900033351693616	0.00875294117647059	0.901105882352941	1	0
1658	0.45	0.7	[27/44,32/52]	s>=32	0.00952220703591464	0.901383887891603	0.00923529411764706	0.903105882352941	1	0
1668	0.45	0.75	[8/16,22/33]	s>=22	0.00991809452120151	0.900254950622545	0.00938823529411765	0.900611764705882	1	0
1678	0.45	0.8	[5/9,17/24]	s>=17	0.00920685658742626	0.903784967294097	0.00883529411764706	0.904458823529412	1	0
1688	0.45	0.85	[6/10,13/17]	s>=13	0.00862346289155618	0.901290001785856	0.00841176470588235	0.902035294117647	1	0
1698	0.45	0.9	[3/4,11/14]	s>=11	0.00967380921301173	0.91883742535152	0.00934117647058823	0.919682352941177	1	0
1708	0.45	0.95	[3/4,8/9]	s>=8	0.0090801677109375	0.928788603804688	0.0086	0.929847058823529	1	0
1838	0.5	0.65	[82/137,85/142]	s>=85	0.00994399073931949	0.901012162132308	0.0100470588235294	0.899211764705882	1	0
1848	0.5	0.7	[44/70,50/79]	s>=50	0.00999460357392706	0.902275035801162	0.00977647058823529	0.902223529411765	1	0
1858	0.5	0.75	[16/26,33/49]	s>=33	0.00980563212374008	0.901374433243793	0.00910588235294118	0.902611764705882	1	0
1868	0.5	0.8	[10/16,23/32]	s>=23	0.00961228809319437	0.902440033859166	0.00929411764705882	0.903141176470588	1	0
1878	0.5	0.85	[8/13,17/22]	s>=17	0.00845026969909668	0.900054750867811	0.00803529411764706	0.901070588235294	1	0
1888	0.5	0.9	[6/8,13/16]	s>=13	0.0097808837890625	0.917359377443936	0.00949411764705882	0.919164705882353	1	0
1898	0.5	0.95	[9/10,10/12]	s>=10	0.00830078125	0.913073832338528	0.00818823529411765	0.913576470588235	1	0
2038	0.55	0.7	[84/130,88/135]	s>=88	0.00996118729671483	0.900413449930809	0.00997647058823529	0.899105882352941	1	0
2048	0.55	0.75	[20/33,51/74]	s>=51	0.00984134844448405	0.900751834930869	0.0101764705882353	0.901964705882353	1	0
2058	0.55	0.8	[16/26,33/45]	s>=33	0.00895274768915733	0.900059394848095	0.00938823529411765	0.900670588235294	1	0
2068	0.55	0.85	[20/26,23/30]	s>=23	0.00948106031702486	0.903462290515596	0.00967058823529412	0.904494117647059	1	0
2078	0.55	0.9	[8/10,17/21]	s>=17	0.0099435108545163	0.90432017766442	0.00997647058823529	0.905752941176471	1	0
2088	0.55	0.95	[5/6,13/15]	s>=13	0.00937237692970003	0.94454943323429	0.00977647058823529	0.945588235294118	1	0
2238	0.6	0.75	[39/61,90/128]	s>=90	0.00974278292621753	0.900361576996273	0.00997647058823529	0.901329411764706	1	0
2248	0.6	0.8	[39/54,51/69]	s>=51	0.00999925671190661	0.903376162940461	0.0101176470588235	0.904541176470588	1	0
2258	0.6	0.85	[28/36,32/41]	s>=32	0.00980529985846115	0.902599101458298	0.00992941176470588	0.903764705882353	1	0
2268	0.6	0.9	[6/9,21/25]	s>=21	0.0094000710972045	0.900627699541479	0.00969411764705882	0.900623529411765	1	0
2278	0.6	0.95	[8/9,15/17]	s>=15	0.00961058108473346	0.908050811113117	0.00975294117647059	0.909082352941176	1	0
2438	0.65	0.8	[77/103,88/117]	s>=88	0.0099916199275348	0.90102033365426	0.0101294117647059	0.900635294117647	1	0
2448	0.65	0.85	[47/59,48/61]	s>=48	0.00998851762724753	0.902672952245546	0.0100117647058824	0.904305882352941	1	0
2458	0.65	0.9	[26/31,30/36]	s>=30	0.00972840183483783	0.905960053218129	0.00994117647058823	0.906917647058823	1	0
2468	0.65	0.95	[5/6,19/21]	s>=19	0.00811073426175991	0.900931726053047	0.00818823529411765	0.902623529411765	1	0
2638	0.7	0.85	[80/99,81/101]	s>=81	0.00994779860574459	0.900293906932142	0.00996470588235294	0.901811764705882	1	0
2648	0.7	0.9	[39/46,44/52]	s>=44	0.0096024873082684	0.9035391378155	0.00981176470588235	0.904635294117647	1	0
2658	0.7	0.95	[17/19,26/29]	s>=26	0.00963897093589336	0.913327707406455	0.00976470588235294	0.914694117647059	1	0
2838	0.75	0.9	[67/78,72/84]	s>=72	0.00994021019927188	0.903885657589073	0.0102	0.904917647058823	1	0
2848	0.75	0.95	[32/35,36/40]	s>=36	0.0095414645216914	0.900338491706338	0.00988235294117647	0.901976470588235	1	0
3038	0.8	0.95	[23/26,56/61]	s>=56	0.00969463503545969	0.900767812840336	0.00997647058823529	0.901694117647059	1	0
330	0.05	0.2	[2/21,8/61]	s>=8	0.00926533899286379	0.900492800377555	0.00870588235294118	0.898929411764706	1	1
415	0.05	0.25	[2/15,7/47]	s>=7	0.00636187339360545	0.90156383419662	0.00604705882352941	0.899411764705882	1	1
529	0.05	0.3	[2/12,6/35]	s>=6	0.0051619217033036	0.901449485028649	0.00488235294117647	0.898941176470588	1	1
616	0.05	0.35	[1/6,5/25]	s>=5	0.00568537050547257	0.903845284436766	0.00524705882352941	0.902070588235294	1	1
729	0.05	0.4	[1/5,4/18]	s>=4	0.00847218432491591	0.90256746024534	0.008	0.900694117647059	1	1
816	0.05	0.45	[1/4,4/18]	s>=4	0.00747409481111477	0.902293370337645	0.00728235294117647	0.900305882352941	1	1
920	0.05	0.5	[1/4,3/10]	s>=3	0.00968733570839844	0.904296875	0.00958823529411765	0.902235294117647	1	1
1015	0.05	0.55	[1/3,4/14]	s>=4	0.00284237732305996	0.902999747002672	0.00254117647058824	0.9044	1	1
1120	0.05	0.6	[1/3,3/8]	s>=3	0.0047952705078125	0.9065088	0.0046	0.907647058823529	1	1
1215	0.05	0.65	[1/3,3/7]	s>=3	0.00334443125	0.92025464375	0.00308235294117647	0.921129411764706	1	1
1319	0.05	0.7	[1/2,3/8]	s>=3	0.0037757839453125	0.90505009	0.00375294117647059	0.905952941176471	1	1
1416	0.05	0.75	[1/2,3/6]	s>=3	0.001795515625	0.916259765625	0.00170588235294118	0.917341176470588	1	1
1510	0.05	0.8	[1/2,3/5]	s>=3	0.0010453125	0.9216	0.000952941176470588	0.922105882352941	1	1
1616	0.05	0.85	[1/2,2/3]	s>=2	0.00725	0.93925	0.00705882352941176	0.940105882352941	1	1
179	0.05	0.9	[1/1,4/21]	s>=4	0.00377418368942481	0.9	0.00341176470588235	0.901294117647059	1	1
1816	0.05	0.95	[1/1,2/2]	s>=2	0.0025	0.9025	0.00223529411764706	0.903694117647059	1	1
239	0.1	0.25	[5/31,18/102]	s>=18	0.00905417105910656	0.900367529929562	0.00849411764705882	0.898505882352941	1	1
2413	0.1	0.3	[3/17,12/59]	s>=12	0.00994234883138684	0.901230662765188	0.00943529411764706	0.899764705882353	1	1
259	0.1	0.35	[3/14,10/44]	s>=10	0.00743242587243502	0.901360110664548	0.00703529411764706	0.899317647058824	1	1
2612	0.1	0.4	[2/9,8/30]	s>=8	0.0062783068682003	0.901562676589613	0.00592941176470588	0.899717647058824	1	1
279	0.1	0.45	[2/8,6/20]	s>=6	0.00936358244006796	0.902582152642356	0.00902352941176471	0.900752941176471	1	1
2811	0.1	0.5	[2/7,6/18]	s>=6	0.00525033243937625	0.908287048339844	0.00491764705882353	0.906247058823529	1	1
299	0.1	0.55	[2/6,5/14]	s>=5	0.0072207188893	0.908380741910887	0.00668235294117647	0.909870588235294	1	1
3010	0.1	0.6	[1/3,5/13]	s>=5	0.0052682865949	0.9145549430784	0.00495294117647059	0.915682352941177	1	1
3112	0.1	0.65	[1/3,4/9]	s>=4	0.007405264	0.918668023558594	0.00671764705882353	0.919623529411765	1	1
3210	0.1	0.7	[1/2,4/10]	s>=4	0.0087254749	0.9046250101	0.00850588235294118	0.905564705882353	1	1
339	0.1	0.75	[1/2,4/8]	s>=4	0.00399565	0.920791625976563	0.00358823529411765	0.921894117647059	1	1
349	0.1	0.8	[1/2,3/5]	s>=3	0.00775	0.9216	0.00771764705882353	0.922105882352941	1	1
359	0.1	0.85	[1/2,3/5]	s>=3	0.00775	0.9595703125	0.00771764705882353	0.960588235294118	1	1
369	0.1	0.9	[1/2,3/4]	s>=3	0.0037	0.9477	0.00351764705882353	0.948364705882353	1	1
379	0.1	0.95	[1/1,3/4]	s>=3	0.0028	0.9431125	0.00275294117647059	0.944258823529412	1	1
449	0.15	0.35	[5/22,18/69]	s>=18	0.00930535285615904	0.900851933489654	0.00891764705882353	0.898941176470588	1	1
459	0.15	0.4	[4/15,15/55]	s>=15	0.00925241064284155	0.900440836928178	0.00878823529411765	0.897976470588235	1	1
469	0.15	0.45	[3/11,11/34]	s>=11	0.00711253251532689	0.904168025641373	0.00645882352941177	0.902235294117647	1	1
479	0.15	0.5	[3/9,10/31]	s>=10	0.00817807589381851	0.903162807226181	0.00781176470588235	0.900894117647059	1	1
489	0.15	0.55	[2/6,8/21]	s>=8	0.00665349011112597	0.906854109058868	0.00615294117647059	0.908223529411765	1	1
499	0.15	0.6	[2/5,7/18]	s>=7	0.00830666920529096	0.902522871914693	0.00798823529411765	0.903094117647059	1	1
509	0.15	0.65	[2/5,6/13]	s>=6	0.00630882941096866	0.917100651366146	0.00584705882352941	0.918811764705882	1	1
5112	0.15	0.7	[2/4,6/13]	s>=6	0.00512865169700406	0.9077368832938	0.00496470588235294	0.908564705882353	1	1
5210	0.15	0.75	[1/2,5/9]	s>=5	0.00474602493164063	0.903797149658203	0.00431764705882353	0.9048	1	1
539	0.15	0.8	[1/2,5/8]	s>=5	0.002565833203125	0.917504	0.00228235294117647	0.918164705882353	1	1
549	0.15	0.85	[1/2,4/6]	s>=4	0.005519390625	0.940916265625	0.00498823529411765	0.942117647058824	1	1
559	0.15	0.9	[1/2,4/5]	s>=4	0.0022275	0.91854	0.00201176470588235	0.919517647058824	1	1
569	0.15	0.95	[1/1,3/4]	s>=3	0.0091125	0.9431125	0.00882352941176471	0.944258823529412	1	1
639	0.2	0.35	[12/46,38/134]	s>=38	0.009962972693865	0.90011992870295	0.00955294117647059	0.898976470588235	1	1
649	0.2	0.4	[7/25,25/80]	s>=25	0.00906806346510894	0.900580417857468	0.00863529411764706	0.898858823529412	1	1
659	0.2	0.45	[6/19,18/53]	s>=18	0.00924665019049444	0.900902398618657	0.00878823529411765	0.899047058823529	1	1
669	0.2	0.5	[4/12,14/38]	s>=14	0.00936724417539259	0.905174321029335	0.00878823529411765	0.903435294117647	1	1
679	0.2	0.55	[3/8,13/34]	s>=13	0.00765712298586417	0.902540464826882	0.00717647058823529	0.903552941176471	1	1
689	0.2	0.6	[2/5,10/24]	s>=10	0.00937666828972127	0.900002338980066	0.00889411764705882	0.900788235294118	1	1
699	0.2	0.65	[2/5,8/17]	s>=8	0.00914513084416001	0.920214769017904	0.00871764705882353	0.922082352941176	1	1
709	0.2	0.7	[2/4,8/16]	s>=8	0.0051667613581312	0.901774225299802	0.00469411764705882	0.902717647058824	1	1
7111	0.2	0.75	[1/2,6/11]	s>=6	0.00969172992000001	0.913530349731445	0.00945882352941176	0.914494117647059	1	1
7210	0.2	0.8	[1/2,5/8]	s>=5	0.00938240000000001	0.917504	0.00896470588235294	0.918164705882353	1	1
739	0.2	0.85	[2/3,5/8]	s>=5	0.00766208	0.929229850703125	0.00745882352941177	0.930176470588235	1	1
749	0.2	0.9	[1/2,4/5]	s>=4	0.00672	0.91854	0.00631764705882353	0.919517647058824	1	1
759	0.2	0.95	[1/1,4/5]	s>=4	0.00544	0.9366821875	0.00532941176470588	0.938105882352941	1	1
839	0.25	0.4	[15/48,53/160]	s>=53	0.00965446577388396	0.901154651033889	0.00930588235294118	0.899552941176471	1	1
849	0.25	0.45	[9/27,33/91]	s>=33	0.00858026211650245	0.900515116028275	0.00827058823529412	0.8988	1	1
859	0.25	0.5	[7/19,24/62]	s>=24	0.00863672299844696	0.901153996829271	0.00829411764705882	0.899	1	1
869	0.25	0.55	[4/11,16/37]	s>=16	0.00985923141745808	0.90110931709399	0.00951764705882353	0.9018	1	1
879	0.25	0.6	[4/10,13/28]	s>=13	0.00948471220737201	0.912166291772875	0.00905882352941176	0.913388235294118	1	1
889	0.25	0.65	[3/7,11/22]	s>=11	0.00840547544805759	0.912496951843674	0.00802352941176471	0.9138	1	1
899	0.25	0.7	[3/6,9/17]	s>=9	0.00969646888552234	0.90666760831576	0.00942352941176471	0.908105882352941	1	1
909	0.25	0.75	[2/4,8/14]	s>=8	0.00869899988174438	0.923307001590729	0.00838823529411765	0.924682352941177	1	1
9111	0.25	0.8	[2/4,6/9]	s>=6	0.00958251953125	0.905969664	0.00908235294117647	0.907411764705882	1	1
929	0.25	0.85	[2/3,6/9]	s>=6	0.0079345703125	0.920244818125	0.00749411764705882	0.920858823529412	1	1
939	0.25	0.9	[2/3,6/8]	s>=6	0.003814697265625	0.94596498	0.00323529411764706	0.947223529411765	1	1
949	0.25	0.95	[1/1,5/6]	s>=5	0.00390625	0.928537125	0.00357647058823529	0.929847058823529	1	1
1049	0.3	0.5	[12/31,39/94]	s>=39	0.00908967961591033	0.90177566548729	0.00855294117647059	0.900247058823529	1	1
1059	0.3	0.55	[8/20,25/55]	s>=25	0.00941064789998972	0.90172669419407	0.00889411764705882	0.903	1	1
1069	0.3	0.6	[5/12,19/39]	s>=19	0.00914684600211247	0.903722203168471	0.00882352941176471	0.904658823529412	1	1
1079	0.3	0.65	[6/12,16/32]	s>=16	0.00958137289972331	0.90280797382889	0.00902352941176471	0.9036	1	1
1089	0.3	0.7	[3/6,13/24]	s>=13	0.0090698351367572	0.909691739494754	0.00861176470588235	0.911129411764706	1	1
1099	0.3	0.75	[4/7,10/17]	s>=10	0.00974826474285061	0.908632858190686	0.00929411764705882	0.910023529411765	1	1
1109	0.3	0.8	[3/5,9/14]	s>=9	0.00680466149946001	0.91551522881536	0.00638823529411765	0.916929411764706	1	1
11110	0.3	0.85	[2/3,7/10]	s>=7	0.00884532150000001	0.907834241876465	0.00852941176470588	0.9086	1	1
1129	0.3	0.9	[2/3,7/9]	s>=7	0.003969405	0.932678955	0.00362352941176471	0.933882352941176	1	1
1139	0.3	0.95	[1/1,5/6]	s>=5	0.00923400000000001	0.928537125	0.00924705882352941	0.929847058823529	1	1
1249	0.35	0.55	[13/30,44/94]	s>=44	0.00958458550484306	0.900556980150753	0.00929411764705882	0.902141176470588	1	1
1259	0.35	0.6	[9/19,34/70]	s>=34	0.00932213242596977	0.900903452943692	0.00894117647058824	0.901647058823529	1	1
1269	0.35	0.65	[6/12,24/46]	s>=24	0.00917482455601733	0.900560911850252	0.00875294117647059	0.901635294117647	1	1
1279	0.35	0.7	[6/11,17/30]	s>=17	0.00934842474378808	0.900194941973968	0.00910588235294118	0.901917647058823	1	1
1289	0.35	0.75	[4/7,14/23]	s>=14	0.0079554766746205	0.904681188647033	0.00748235294117647	0.906011764705882	1	1
1299	0.35	0.8	[3/5,11/17]	s>=11	0.00986545450598152	0.91799325314646	0.00964705882352941	0.919329411764706	1	1
1309	0.35	0.85	[2/3,10/14]	s>=10	0.00507425303172672	0.90691424824581	0.0048	0.907741176470588	1	1
13110	0.35	0.9	[3/4,7/9]	s>=7	0.00955116862109375	0.918330048	0.0092	0.919176470588235	1	1
1329	0.35	0.95	[1/1,6/7]	s>=6	0.00781262890625	0.91886486328125	0.00772941176470588	0.920635294117647	1	1
1439	0.4	0.55	[25/54,86/177]	s>=86	0.00965826527570316	0.90011050056603	0.00996470588235294	0.900188235294118	1	1
1449	0.4	0.6	[15/31,49/94]	s>=49	0.0093179346774223	0.901033025272408	0.00896470588235294	0.902117647058824	1	1
1459	0.4	0.65	[11/21,34/62]	s>=34	0.00968862257308459	0.901956134549569	0.00937647058823529	0.903388235294118	1	1
1469	0.4	0.7	[6/11,25/43]	s>=25	0.00952009249938473	0.900622685020266	0.00903529411764706	0.902341176470588	1	1
1479	0.4	0.75	[6/10,19/31]	s>=19	0.00992020310404054	0.906366502519868	0.00968235294117647	0.907435294117647	1	1
1489	0.4	0.8	[5/8,13/19]	s>=13	0.00997370175831409	0.901022511074063	0.00976470588235294	0.901741176470588	1	1
1499	0.4	0.85	[4/6,11/15]	s>=11	0.008215198695424	0.912173378818265	0.008	0.913564705882353	1	1
1509	0.4	0.9	[3/4,10/13]	s>=10	0.0063887638528	0.9267872937858	0.00610588235294118	0.927929411764706	1	1
1519	0.4	0.95	[2/2,9/12]	s>=9	0.008761901056	0.901571780611054	0.00844705882352941	0.902952941176471	1	1
1639	0.45	0.6	[31/60,92/171]	s>=92	0.00996616574076888	0.900662338110498	0.00977647058823529	0.900094117647059	1	1
1649	0.45	0.65	[17/31,59/105]	s>=59	0.00986988698385403	0.900363271176045	0.01	0.900023529411765	1	1
1659	0.45	0.7	[11/19,40/67]	s>=40	0.00801197656087033	0.901201090170443	0.00763529411764706	0.902352941176471	1	1
1669	0.45	0.75	[8/13,28/44]	s>=28	0.00739367969457542	0.901738285280386	0.00684705882352941	0.9034	1	1
1679	0.45	0.8	[6/9,20/30]	s>=20	0.00986611913016023	0.901061296935431	0.00950588235294118	0.901976470588235	1	1
1689	0.45	0.85	[5/7,15/21]	s>=15	0.00976238385144976	0.911162759570919	0.00916470588235294	0.912482352941177	1	1
1699	0.45	0.9	[3/4,11/14]	s>=11	0.00967380921301173	0.91883742535152	0.00934117647058823	0.919682352941177	1	1
1709	0.45	0.95	[2/2,11/14]	s>=11	0.00720391066579531	0.900481646085171	0.00698823529411765	0.901964705882353	1	1
1839	0.5	0.65	[31/55,98/166]	s>=98	0.00962794413819448	0.900435073127343	0.00995294117647059	0.901529411764706	1	1
1849	0.5	0.7	[16/27,60/97]	s>=60	0.00952686207362307	0.900124267030367	0.0096	0.9	1	1
1859	0.5	0.75	[12/19,38/58]	s>=38	0.00943928437691084	0.900770785358242	0.00904705882352941	0.9022	1	1
1869	0.5	0.8	[8/12,27/39]	s>=27	0.00916448460156971	0.906582410167509	0.00868235294117647	0.908411764705882	1	1
1879	0.5	0.85	[5/7,20/27]	s>=20	0.00757649540901184	0.901539034990327	0.00718823529411765	0.903176470588235	1	1
1889	0.5	0.9	[4/5,16/21]	s>=16	0.00928401947021484	0.911015139606742	0.00881176470588235	0.912258823529412	1	1
1899	0.5	0.95	[2/2,14/18]	s>=14	0.00960159301757812	0.901726276227712	0.00957647058823529	0.903070588235294	1	1
2039	0.55	0.7	[30/49,102/159]	s>=102	0.0097124763291103	0.900146313498505	0.00934117647058823	0.899776470588235	1	1
2049	0.55	0.75	[19/29,64/96]	s>=64	0.00951155507938944	0.90100246923067	0.00974117647058824	0.899717647058824	1	1
2059	0.55	0.8	[11/16,41/58]	s>=41	0.00795516768269762	0.900370971223738	0.00814117647058824	0.901870588235294	1	1
2069	0.55	0.85	[8/11,25/33]	s>=25	0.00931334184219526	0.900635245555295	0.0096	0.902023529411765	1	1
2079	0.55	0.9	[4/5,19/24]	s>=19	0.00967220962105891	0.901920464635292	0.01	0.903247058823529	1	1
2089	0.55	0.95	[5/6,13/15]	s>=13	0.00937237692970003	0.94454943323429	0.00977647058823529	0.945588235294118	1	1
2239	0.6	0.75	[30/45,107/155]	s>=107	0.00975779861452221	0.901594182724711	0.0101411764705882	0.901423529411765	1	1
2249	0.6	0.8	[16/23,59/81]	s>=59	0.0088680951891012	0.900244602160299	0.00932941176470588	0.901870588235294	1	1
2259	0.6	0.85	[12/16,38/50]	s>=38	0.00976271715463714	0.904727473024304	0.0102352941176471	0.905941176470588	1	1
2269	0.6	0.9	[7/9,23/28]	s>=23	0.00955319087227785	0.910262741816039	0.00974117647058824	0.9118	1	1
2279	0.6	0.95	[6/7,16/18]	s>=16	0.00727846356123649	0.918764420810561	0.00743529411764706	0.920058823529412	1	1
2439	0.65	0.8	[28/39,104/140]	s>=104	0.00944798378792827	0.900948854403146	0.00907058823529412	0.900517647058824	1	1
2449	0.65	0.85	[19/25,54/69]	s>=54	0.00977778102174768	0.90279868242602	0.00996470588235294	0.904023529411765	1	1
2459	0.65	0.9	[8/10,33/40]	s>=33	0.00999754836465624	0.902911692499971	0.0102588235294118	0.904564705882353	1	1
2469	0.65	0.95	[5/6,19/21]	s>=19	0.00811073426175991	0.900931726053047	0.00818823529411765	0.902623529411765	1	1
2639	0.7	0.85	[28/36,100/126]	s>=100	0.00906112509886928	0.900390482053263	0.00948235294117647	0.901835294117647	1	1
2649	0.7	0.9	[14/17,54/65]	s>=54	0.00890261991539449	0.902391371287718	0.00921176470588235	0.903411764705882	1	1
2659	0.7	0.95	[9/10,30/34]	s>=30	0.00827028124517271	0.900899259420868	0.00852941176470588	0.901788235294118	1	1
2839	0.75	0.9	[26/31,88/104]	s>=88	0.00921841132460572	0.900660229379735	0.00941176470588235	0.901882352941176	1	1
2849	0.75	0.95	[9/10,46/52]	s>=46	0.0097718871732722	0.905674330603291	0.0100352941176471	0.906541176470588	1	1
3039	0.8	0.95	[17/19,61/67]	s>=61	0.00993714825200932	0.901707560606585	0.0101882352941176	0.903411764705882	1	1
340	0.05	0.2	[2/25,7/44]	s>=7	0.00576584929056318	0.800311222210532	0.00527058823529412	0.798082352941176	1	0
416	0.05	0.25	[1/11,5/26]	s>=5	0.00816159890851027	0.802399479831738	0.00777647058823529	0.801411764705882	1	0
530	0.05	0.3	[1/7,4/18]	s>=4	0.00978922890560537	0.800001125783612	0.00931764705882353	0.797376470588235	1	0
617	0.05	0.35	[1/7,4/15]	s>=4	0.00520765081233579	0.812910544101586	0.00488235294117647	0.811670588235294	1	0
730	0.05	0.4	[1/6,4/13]	s>=4	0.00296069845820923	0.81789976576	0.00292941176470588	0.816411764705882	1	0
817	0.05	0.45	[1/4,3/9]	s>=3	0.00741773949609375	0.813265426089844	0.00711764705882353	0.809858823529412	1	0
930	0.05	0.5	[1/4,3/8]	s>=3	0.005396236796875	0.8359375	0.00502352941176471	0.834176470588235	1	0
1016	0.05	0.55	[1/3,3/7]	s>=3	0.00334443125	0.81144415	0.00308235294117647	0.813211764705882	1	0
1130	0.05	0.6	[1/3,3/6]	s>=3	0.002122671875	0.806976	0.00196470588235294	0.808329411764706	1	0
1216	0.05	0.65	[1/2,3/6]	s>=3	0.001795515625	0.813610890625	0.00170588235294118	0.8156	1	0
1320	0.05	0.7	[1/2,3/5]	s>=3	0.0010453125	0.80605	0.000952941176470588	0.807823529411765	1	0
1417	0.05	0.75	[1/2,2/3]	s>=2	0.00725	0.84375	0.00705882352941176	0.845411764705882	1	0
1520	0.05	0.8	[1/2,2/3]	s>=2	0.00725	0.896	0.00705882352941176	0.896658823529412	1	0
1617	0.05	0.85	[1/1,2/3]	s>=2	0.004875	0.830875	0.00463529411764706	0.832294117647059	1	0
1710	0.05	0.9	[1/1,2/2]	s>=2	0.0025	0.81	0.00223529411764706	0.811270588235294	1	0
1817	0.05	0.95	[1/1,2/2]	s>=2	0.0025	0.9025	0.00223529411764706	0.903694117647059	1	0
2310	0.1	0.25	[4/30,13/62]	s>=13	0.00733331776054033	0.800489670135812	0.00702352941176471	0.7992	1	0
2414	0.1	0.3	[3/18,9/37]	s>=9	0.00868805365712004	0.805990479622575	0.00811764705882353	0.803858823529412	1	0
2510	0.1	0.35	[2/11,7/25]	s>=7	0.00885407957809169	0.806357609155498	0.00825882352941176	0.804952941176471	1	0
2613	0.1	0.4	[2/9,6/19]	s>=6	0.00790269941372638	0.813217372261109	0.00741176470588235	0.8106	1	0
2710	0.1	0.45	[1/5,5/14]	s>=5	0.00870413310505	0.813760581588043	0.00835294117647059	0.811576470588235	1	0
2812	0.1	0.5	[2/8,5/12]	s>=5	0.004291079518	0.80419921875	0.00425882352941176	0.801352941176471	1	0
2910	0.1	0.55	[1/4,4/9]	s>=4	0.008029288	0.823671433492188	0.00771764705882353	0.825305882352941	1	0
3011	0.1	0.6	[1/3,4/8]	s>=4	0.00468901	0.80476416	0.00434117647058824	0.8066	1	0
3113	0.1	0.65	[1/4,4/7]	s>=4	0.002728	0.800154265625	0.00258823529411765	0.801694117647059	1	0
3211	0.1	0.7	[1/2,3/5]	s>=3	0.00775	0.80605	0.00771764705882353	0.807823529411765	1	0
3310	0.1	0.75	[1/2,3/5]	s>=3	0.00775	0.8701171875	0.00771764705882353	0.871188235294118	1	0
3410	0.1	0.8	[1/2,3/4]	s>=3	0.0037	0.8192	0.00351764705882353	0.820458823529412	1	0
3510	0.1	0.85	[1/2,3/4]	s>=3	0.0037	0.89048125	0.00351764705882353	0.892047058823529	1	0
3610	0.1	0.9	[1/1,3/4]	s>=3	0.0028	0.8748	0.00275294117647059	0.876882352941176	1	0
3710	0.1	0.95	[1/1,3/3]	s>=3	0.001	0.857375	0.000917647058823529	0.858776470588235	1	0
4410	0.15	0.35	[4/19,13/44]	s>=13	0.0097643606223976	0.800469827267277	0.00931764705882353	0.798623529411765	1	0
4510	0.15	0.4	[3/13,10/30]	s>=10	0.00906046575249414	0.80506491207508	0.00865882352941176	0.803505882352941	1	0
4610	0.15	0.45	[3/13,8/21]	s>=8	0.00824875162985908	0.800898211268199	0.00777647058823529	0.799	1	0
4710	0.15	0.5	[2/7,7/17]	s>=7	0.00768906485380042	0.8118896484375	0.00717647058823529	0.809823529411765	1	0
4810	0.15	0.55	[2/6,6/13]	s>=6	0.00701959668937076	0.801114880273561	0.00677647058823529	0.8026	1	0
4910	0.15	0.6	[1/3,5/10]	s>=5	0.00912384855087891	0.8068875264	0.00849411764705882	0.808870588235294	1	0
5010	0.15	0.65	[1/3,5/9]	s>=5	0.00538382874023438	0.814600162822266	0.00498823529411765	0.816423529411765	1	0
5113	0.15	0.7	[3/5,4/7]	s>=4	0.0089941640625	0.809137	0.00881176470588235	0.810164705882353	1	0
5211	0.15	0.75	[1/2,4/6]	s>=4	0.005519390625	0.810791015625	0.00498823529411765	0.812705882352941	1	0
5310	0.15	0.8	[1/2,4/6]	s>=4	0.005519390625	0.884736	0.00498823529411765	0.885364705882353	1	0
5410	0.15	0.85	[1/2,4/5]	s>=4	0.0022275	0.83521	0.00201176470588235	0.836529411764706	1	0
5510	0.15	0.9	[1/1,3/4]	s>=3	0.0091125	0.8748	0.00882352941176471	0.876882352941176	1	0
5610	0.15	0.95	[1/1,3/3]	s>=3	0.003375	0.857375	0.00314117647058824	0.858776470588235	1	0
6310	0.2	0.35	[10/42,27/87]	s>=27	0.0094281973105015	0.802226416707589	0.00928235294117647	0.800552941176471	1	0
6410	0.2	0.4	[7/25,18/52]	s>=18	0.00905950054930052	0.801241920158785	0.00867058823529412	0.798411764705882	1	0
6510	0.2	0.45	[5/16,13/34]	s>=13	0.00975558063549812	0.802274630361114	0.00929411764705882	0.799705882352941	1	0
6610	0.2	0.5	[4/12,11/26]	s>=11	0.0072259963731917	0.811614573001862	0.00671764705882353	0.808870588235294	1	0
6710	0.2	0.55	[3/9,9/19]	s>=9	0.00637253082577634	0.804226995511127	0.00595294117647059	0.806529411764706	1	0
6810	0.2	0.6	[6/12,7/14]	s>=7	0.00948390477824001	0.81353504342016	0.00944705882352941	0.813894117647059	1	0
6910	0.2	0.65	[3/6,6/11]	s>=6	0.00987686912000001	0.808196420963369	0.0094	0.809529411764706	1	0
7010	0.2	0.7	[1/2,6/10]	s>=6	0.005581312	0.8000720245	0.00521176470588235	0.801658823529412	1	0
7112	0.2	0.75	[1/2,5/8]	s>=5	0.00938240000000001	0.852813720703125	0.00896470588235294	0.854211764705882	1	0
7211	0.2	0.8	[2/3,5/7]	s>=5	0.0040576	0.8126464	0.00388235294117647	0.814611764705882	1	0
7310	0.2	0.85	[1/2,4/5]	s>=4	0.00672	0.83521	0.00631764705882353	0.836529411764706	1	0
7410	0.2	0.9	[1/1,4/5]	s>=4	0.00544	0.85293	0.00532941176470588	0.8544	1	0
7510	0.2	0.95	[1/1,3/3]	s>=3	0.008	0.857375	0.00763529411764706	0.858776470588235	1	0
8310	0.25	0.4	[12/42,35/97]	s>=35	0.0095187447374151	0.800900488806728	0.0088	0.798788235294118	1	0
8410	0.25	0.45	[7/24,22/55]	s>=22	0.0098776312847882	0.8016913550071	0.00942352941176471	0.799741176470588	1	0
8510	0.25	0.5	[6/17,17/39]	s>=17	0.00789016982571933	0.806404938686683	0.00754117647058824	0.804388235294118	1	0
8610	0.25	0.55	[3/9,13/27]	s>=13	0.00734734779763002	0.80061260551532	0.00710588235294118	0.803752941176471	1	0
8710	0.25	0.6	[3/8,10/19]	s>=10	0.00849869289231719	0.80072007534379	0.00811764705882353	0.803188235294118	1	0
8810	0.25	0.65	[3/7,8/14]	s>=8	0.00987229868769646	0.805103073574991	0.00932941176470588	0.806741176470588	1	0
8910	0.25	0.7	[3/6,8/13]	s>=8	0.00522929430007935	0.8141501626678	0.00496470588235294	0.815835294117647	1	0
9010	0.25	0.75	[1/2,6/9]	s>=6	0.00923919677734375	0.806465148925781	0.00844705882352941	0.808423529411765	1	0
9112	0.25	0.8	[2/3,6/9]	s>=6	0.0079345703125	0.84934656	0.00749411764705882	0.850858823529412	1	0
9210	0.25	0.85	[1/1,5/7]	s>=5	0.0093994140625	0.8097621953125	0.00934117647058823	0.810988235294118	1	0
9310	0.25	0.9	[1/1,5/6]	s>=5	0.00390625	0.826686	0.00357647058823529	0.828270588235294	1	0
9410	0.25	0.95	[1/1,4/4]	s>=4	0.00390625	0.81450625	0.00357647058823529	0.816741176470588	1	0
10410	0.3	0.5	[9/25,27/60]	s>=27	0.00940640824905855	0.800438007138123	0.00882352941176471	0.799047058823529	1	0
10510	0.3	0.55	[4/11,19/39]	s>=19	0.00991132819160799	0.801660007008269	0.00925882352941177	0.804576470588235	1	0
10610	0.3	0.6	[7/18,14/26]	s>=14	0.00942442364411736	0.800408141016294	0.00870588235294118	0.801729411764706	1	0
10710	0.3	0.65	[8/15,11/19]	s>=11	0.00988400296841539	0.801825838854626	0.00965882352941176	0.802811764705882	1	0
10810	0.3	0.7	[3/6,10/16]	s>=10	0.00656985911490901	0.800353224080893	0.00609411764705882	0.802517647058824	1	0
10910	0.3	0.75	[3/5,8/12]	s>=8	0.00824038636500001	0.801294386386872	0.00768235294117647	0.803270588235294	1	0
11010	0.3	0.8	[2/3,7/10]	s>=7	0.00884532150000001	0.822083584	0.00852941176470588	0.824635294117647	1	0
11111	0.3	0.85	[3/4,6/8]	s>=6	0.00914895000000001	0.843872041210938	0.00901176470588235	0.845576470588235	1	0
11210	0.3	0.9	[1/1,5/6]	s>=5	0.00923400000000001	0.826686	0.00924705882352941	0.828270588235294	1	0
11310	0.3	0.95	[1/1,4/4]	s>=4	0.0081	0.81450625	0.00817647058823529	0.816741176470588	1	0
12410	0.35	0.55	[13/30,31/62]	s>=31	0.00991753205842112	0.800187067224216	0.00934117647058823	0.802435294117647	1	0
12510	0.35	0.6	[8/17,22/41]	s>=22	0.00962695396214805	0.800942721391589	0.00909411764705882	0.802141176470588	1	0
12610	0.35	0.65	[4/9,17/29]	s>=17	0.00742340553667203	0.800487542465266	0.007	0.803494117647059	1	0
12710	0.35	0.7	[5/9,13/21]	s>=13	0.00928433664774603	0.810498943242613	0.00898823529411765	0.812117647058823	1	0
12810	0.35	0.75	[8/12,10/15]	s>=10	0.0099082092621025	0.80807693861425	0.00961176470588235	0.808635294117647	1	0
12910	0.35	0.8	[5/7,9/13]	s>=9	0.00886187524397699	0.818191269888	0.00848235294117647	0.819058823529412	1	0
13010	0.35	0.85	[3/4,7/9]	s>=7	0.00955116862109375	0.815868689675782	0.0092	0.817741176470588	1	0
13111	0.35	0.9	[2/3,6/7]	s>=6	0.0090075015625	0.8503056	0.00857647058823529	0.8518	1	0
13210	0.35	0.95	[4/4,5/6]	s>=5	0.008666109375	0.812469984375	0.00808235294117647	0.813717647058824	1	0
14310	0.4	0.55	[21/49,57/111]	s>=57	0.00981328178432482	0.800720051571693	0.0092	0.803058823529412	1	0
14410	0.4	0.6	[14/32,35/63]	s>=35	0.00888132762464247	0.800302901586039	0.00832941176470588	0.802729411764706	1	0
14510	0.4	0.65	[9/18,25/42]	s>=25	0.00773179850612034	0.800778043680924	0.00718823529411765	0.802494117647059	1	0
14610	0.4	0.7	[6/12,18/28]	s>=18	0.00788155021835419	0.800701213903868	0.00732941176470588	0.803058823529412	1	0
14710	0.4	0.75	[10/15,14/21]	s>=14	0.00930020999821263	0.814101000718438	0.00887058823529412	0.814905882352941	1	0
14810	0.4	0.8	[3/5,11/15]	s>=11	0.008740661100544	0.815837627809792	0.00827058823529412	0.818505882352941	1	0
14910	0.4	0.85	[8/10,9/12]	s>=9	0.00847249408	0.813988805594032	0.00805882352941176	0.815176470588235	1	0
15010	0.4	0.9	[3/4,7/8]	s>=7	0.00851968	0.81310473	0.00810588235294118	0.814670588235294	1	0
15110	0.4	0.95	[4/4,6/7]	s>=6	0.0090112	0.8086010796875	0.0088	0.810023529411765	1	0
16310	0.45	0.6	[49/90,63/112]	s>=63	0.0099872871306648	0.801027158281621	0.00942352941176471	0.799529411764706	1	0
16410	0.45	0.65	[17/34,37/61]	s>=37	0.00996593702857477	0.800162386928068	0.00937647058823529	0.802011764705882	1	0
16510	0.45	0.7	[10/19,26/40]	s>=26	0.00842914224806009	0.802357955845394	0.00810588235294118	0.8048	1	0
16610	0.45	0.75	[12/18,19/28]	s>=19	0.00980805777736845	0.808468892361375	0.00928235294117647	0.81	1	0
16710	0.45	0.8	[6/9,14/19]	s>=14	0.0098813642112304	0.810338310452308	0.0096	0.811847058823529	1	0
16810	0.45	0.85	[7/9,11/14]	s>=11	0.00928909243853274	0.80605056904195	0.00884705882352941	0.807282352941176	1	0
16910	0.45	0.9	[6/7,9/11]	s>=9	0.00999575128845703	0.82907984646	0.00971764705882353	0.830176470588235	1	0
17010	0.45	0.95	[4/4,7/8]	s>=7	0.0099022405078125	0.803087890507813	0.00952941176470588	0.804694117647059	1	0
18310	0.5	0.65	[61/101,67/109]	s>=67	0.00999910558641889	0.80153691446213	0.0103411764705882	0.799529411764706	1	0
18410	0.5	0.7	[14/25,40/61]	s>=40	0.00978553225958207	0.803787967166634	0.00936470588235294	0.806847058823529	1	0
18510	0.5	0.75	[12/20,26/37]	s>=26	0.00982330815168098	0.801035123074753	0.00931764705882353	0.803141176470588	1	0
18610	0.5	0.8	[18/24,19/26]	s>=19	0.00932228565216064	0.804863910205518	0.00922352941176471	0.806047058823529	1	0
18710	0.5	0.85	[6/8,15/19]	s>=15	0.00819015502929688	0.811187657490305	0.00770588235294118	0.812894117647059	1	0
18810	0.5	0.9	[5/6,11/13]	s>=11	0.0093994140625	0.8190456557949	0.009	0.820717647058824	1	0
18910	0.5	0.95	[3/3,9/10]	s>=9	0.0078125	0.819324232641993	0.00744705882352941	0.820847058823529	1	0
20310	0.55	0.7	[29/50,70/105]	s>=70	0.00981836114404937	0.800429503601571	0.0102352941176471	0.802752941176471	1	0
20410	0.55	0.75	[13/21,41/58]	s>=41	0.00997466015404844	0.801108849406797	0.0103176470588235	0.803141176470588	1	0
20510	0.55	0.8	[8/12,27/36]	s>=27	0.00997585923545268	0.803489340047114	0.0100941176470588	0.805541176470588	1	0
20610	0.55	0.85	[16/20,19/24]	s>=19	0.00937889354297307	0.806875612113084	0.00942352941176471	0.807929411764706	1	0
20710	0.55	0.9	[13/15,14/17]	s>=14	0.008837950743515	0.813269971773864	0.00878823529411765	0.8146	1	0
20810	0.55	0.95	[2/2,11/12]	s>=11	0.00703527312785914	0.824760133800867	0.00712941176470588	0.826329411764706	1	0
22310	0.6	0.75	[32/49,71/99]	s>=71	0.0099194610727824	0.800655740556989	0.0100470588235294	0.803341176470588	1	0
22410	0.6	0.8	[16/23,41/54]	s>=41	0.00971542159734859	0.800170100313937	0.0102941176470588	0.802964705882353	1	0
22510	0.6	0.85	[8/12,26/32]	s>=26	0.009018291988386	0.801718939977499	0.00963529411764706	0.803764705882353	1	0
22610	0.6	0.9	[4/5,18/21]	s>=18	0.00981881661070248	0.809010084250826	0.00994117647058823	0.810458823529412	1	0
22710	0.6	0.95	[5/6,13/14]	s>=13	0.00809763028992001	0.847014437411184	0.00836470588235294	0.848329411764706	1	0
24310	0.65	0.8	[31/44,70/91]	s>=70	0.00946684713516779	0.800396223421737	0.00965882352941176	0.802647058823529	1	0
24410	0.65	0.85	[26/33,39/48]	s>=39	0.00981184514597207	0.803867574366177	0.00975294117647059	0.805164705882353	1	0
24510	0.65	0.9	[9/11,25/29]	s>=25	0.00900295550755657	0.80720449736072	0.00910588235294118	0.809270588235294	1	0
24610	0.65	0.95	[6/7,15/16]	s>=15	0.00976293430597129	0.810759652779569	0.0100588235294118	0.812188235294118	1	0
26310	0.7	0.85	[32/43,65/79]	s>=65	0.00940793259488305	0.800344826231169	0.00952941176470588	0.803352941176471	1	0
26410	0.7	0.9	[34/39,36/42]	s>=36	0.00918591180266796	0.805051118676427	0.00902352941176471	0.806164705882353	1	0
26510	0.7	0.95	[10/11,22/24]	s>=22	0.00993876510549797	0.839569549206776	0.0102823529411765	0.841247058823529	1	0
28310	0.75	0.9	[31/38,57/65]	s>=57	0.00936696562609833	0.8000718151548	0.00970588235294118	0.801588235294118	1	0
28410	0.75	0.95	[28/30,30/33]	s>=30	0.00921930040502701	0.81026133388459	0.00925882352941177	0.811352941176471	1	0
30310	0.8	0.95	[43/46,46/50]	s>=46	0.00939814729715378	0.800034437233252	0.00934117647058823	0.800905882352941	1	0
350	0.05	0.2	[2/16,7/50]	s>=7	0.00890309909460249	0.80272241487134	0.00877647058823529	0.799788235294118	1	1
417	0.05	0.25	[2/12,6/36]	s>=6	0.00578143289692597	0.802775719685625	0.00545882352941177	0.800576470588235	1	1
540	0.05	0.3	[1/5,5/27]	s>=5	0.00691033247607904	0.800487004087137	0.00652941176470588	0.7994	1	1
618	0.05	0.35	[1/4,5/24]	s>=5	0.00387806009678734	0.800428928192466	0.00342352941176471	0.799011764705882	1	1
740	0.05	0.4	[1/4,4/15]	s>=4	0.0042029405891853	0.818296538005504	0.00377647058823529	0.815517647058824	1	1
818	0.05	0.45	[1/3,4/14]	s>=4	0.00284237732305996	0.802207629552239	0.00254117647058824	0.800847058823529	1	1
940	0.05	0.5	[1/3,3/9]	s>=3	0.00644922726171875	0.828125	0.00632941176470588	0.826094117647059	1	1
1017	0.05	0.55	[1/3,3/7]	s>=3	0.00334443125	0.81144415	0.00308235294117647	0.813211764705882	1	1
1140	0.05	0.6	[1/2,3/8]	s>=3	0.0037757839453125	0.81886464	0.00375294117647059	0.819858823529412	1	1
1217	0.05	0.65	[1/2,3/6]	s>=3	0.001795515625	0.813610890625	0.00170588235294118	0.8156	1	1
1330	0.05	0.7	[1/2,3/5]	s>=3	0.0010453125	0.80605	0.000952941176470588	0.807823529411765	1	1
1418	0.05	0.75	[1/2,2/3]	s>=2	0.00725	0.84375	0.00705882352941176	0.845411764705882	1	1
1521	0.05	0.8	[1/2,2/3]	s>=2	0.00725	0.896	0.00705882352941176	0.896658823529412	1	1
1618	0.05	0.85	[1/1,2/3]	s>=2	0.004875	0.830875	0.00463529411764706	0.832294117647059	1	1
1711	0.05	0.9	[1/1,2/2]	s>=2	0.0025	0.81	0.00223529411764706	0.811270588235294	1	1
1818	0.05	0.95	[1/1,2/2]	s>=2	0.0025	0.9025	0.00223529411764706	0.903694117647059	1	1
2311	0.1	0.25	[4/22,15/80]	s>=15	0.00845082833522713	0.80092622202171	0.00801176470588235	0.799058823529412	1	1
2415	0.1	0.3	[3/14,10/46]	s>=10	0.00966540888129779	0.801032308825362	0.00931764705882353	0.7986	1	1
2511	0.1	0.35	[2/8,9/37]	s>=9	0.00619899427859221	0.801212739225355	0.00574117647058824	0.799835294117647	1	1
2614	0.1	0.4	[2/7,7/25]	s>=7	0.00652924376861156	0.805553224537355	0.00628235294117647	0.803729411764706	1	1
2711	0.1	0.45	[2/6,6/19]	s>=6	0.00581527768801189	0.801507926062671	0.00547058823529412	0.799741176470588	1	1
2813	0.1	0.5	[2/5,5/16]	s>=5	0.0092992534291045	0.800369262695312	0.00912941176470588	0.799047058823529	1	1
2911	0.1	0.55	[2/5,4/10]	s>=4	0.009715465	0.826391871411133	0.00952941176470588	0.827976470588235	1	1
3012	0.1	0.6	[1/2,4/10]	s>=4	0.0087254749	0.8130253824	0.00850588235294118	0.813858823529412	1	1
3114	0.1	0.65	[1/2,4/8]	s>=4	0.00399565	0.814641163476563	0.00358823529411765	0.816564705882353	1	1
3212	0.1	0.7	[1/2,3/5]	s>=3	0.00775	0.80605	0.00771764705882353	0.807823529411765	1	1
3311	0.1	0.75	[1/2,3/5]	s>=3	0.00775	0.8701171875	0.00771764705882353	0.871188235294118	1	1
3411	0.1	0.8	[1/2,3/4]	s>=3	0.0037	0.8192	0.00351764705882353	0.820458823529412	1	1
3511	0.1	0.85	[1/1,3/5]	s>=3	0.00523	0.8398159375	0.00490588235294118	0.841329411764706	1	1
3611	0.1	0.9	[1/1,3/4]	s>=3	0.0028	0.8748	0.00275294117647059	0.876882352941176	1	1
3711	0.1	0.95	[1/1,3/3]	s>=3	0.001	0.857375	0.000917647058823529	0.858776470588235	1	1
4411	0.15	0.35	[4/15,17/65]	s>=17	0.00872129651959735	0.804044748806265	0.00828235294117647	0.802482352941176	1	1
4511	0.15	0.4	[3/10,12/41]	s>=12	0.00965661458377071	0.80555152691146	0.00948235294117647	0.803988235294118	1	1
4611	0.15	0.45	[3/9,9/27]	s>=9	0.00963131569422936	0.81414414422382	0.00915294117647059	0.811929411764706	1	1
4711	0.15	0.5	[2/5,9/27]	s>=9	0.0080464445648346	0.801306776702404	0.00771764705882353	0.800082352941176	1	1
4811	0.15	0.55	[2/5,6/14]	s>=6	0.00904331014871574	0.804394131377764	0.00877647058823529	0.805435294117647	1	1
4911	0.15	0.6	[2/4,6/15]	s>=6	0.00956869107878294	0.80853770059776	0.00925882352941177	0.809752941176471	1	1
5011	0.15	0.65	[1/2,5/10]	s>=5	0.00781216729892579	0.818531988900488	0.00741176470588235	0.8202	1	1
5114	0.15	0.7	[1/2,5/9]	s>=5	0.00474602493164063	0.842955085	0.00431764705882353	0.844741176470588	1	1
5212	0.15	0.75	[1/2,4/6]	s>=4	0.005519390625	0.810791015625	0.00498823529411765	0.812705882352941	1	1
5311	0.15	0.8	[1/2,4/6]	s>=4	0.005519390625	0.884736	0.00498823529411765	0.885364705882353	1	1
5411	0.15	0.85	[1/1,4/6]	s>=4	0.00399178125	0.82737990625	0.00382352941176471	0.828788235294118	1	1
5511	0.15	0.9	[1/1,3/4]	s>=3	0.0091125	0.8748	0.00882352941176471	0.876882352941176	1	1
5611	0.15	0.95	[1/1,3/3]	s>=3	0.003375	0.857375	0.00314117647058824	0.858776470588235	1	1
6311	0.2	0.35	[8/29,32/109]	s>=32	0.00917044680553194	0.800459718827522	0.00851764705882353	0.798658823529412	1	1
6411	0.2	0.4	[5/16,22/69]	s>=22	0.00905708459310789	0.800167366580756	0.00865882352941176	0.798305882352941	1	1
6511	0.2	0.45	[3/9,15/42]	s>=15	0.00958408943026799	0.801259725020458	0.00895294117647059	0.798964705882353	1	1
6611	0.2	0.5	[3/8,12/31]	s>=12	0.00915354155625003	0.815345086157322	0.00876470588235294	0.813529411764706	1	1
6711	0.2	0.55	[3/7,10/24]	s>=10	0.00856056357191841	0.816554640882952	0.00814117647058824	0.816964705882353	1	1
6811	0.2	0.6	[2/4,9/21]	s>=9	0.00887789897489843	0.804780596276044	0.00852941176470588	0.805905882352941	1	1
6911	0.2	0.65	[2/4,7/14]	s>=7	0.00864697335808001	0.833171846861187	0.00831764705882353	0.834576470588235	1	1
7011	0.2	0.7	[1/2,6/10]	s>=6	0.005581312	0.8000720245	0.00521176470588235	0.801658823529412	1	1
7113	0.2	0.75	[2/3,6/10]	s>=6	0.00438528	0.808550834655762	0.00425882352941176	0.809223529411765	1	1
7212	0.2	0.8	[2/3,5/7]	s>=5	0.0040576	0.8126464	0.00388235294117647	0.814611764705882	1	1
7311	0.2	0.85	[1/1,5/7]	s>=5	0.003392	0.8097621953125	0.00307058823529412	0.810988235294118	1	1
7411	0.2	0.9	[1/1,4/5]	s>=4	0.00544	0.85293	0.00532941176470588	0.8544	1	1
7511	0.2	0.95	[1/1,3/3]	s>=3	0.008	0.857375	0.00763529411764706	0.858776470588235	1	1
8311	0.25	0.4	[12/36,42/123]	s>=42	0.00997214916489023	0.800449395957088	0.00931764705882353	0.799882352941176	1	1
8411	0.25	0.45	[6/17,26/69]	s>=26	0.00981154618330291	0.802695791795297	0.00950588235294118	0.800823529411765	1	1
8511	0.25	0.5	[5/13,18/43]	s>=18	0.00878185948281859	0.802671369940413	0.00825882352941176	0.799917647058824	1	1
8611	0.25	0.55	[3/7,15/34]	s>=15	0.00838813157010318	0.805407409066507	0.00782352941176471	0.805470588235294	1	1
8711	0.25	0.6	[3/6,13/29]	s>=13	0.00949802975573195	0.806369426533473	0.00916470588235294	0.8076	1	1
8811	0.25	0.65	[2/4,9/17]	s>=9	0.00968850398203358	0.813306325875049	0.00934117647058823	0.815164705882353	1	1
8911	0.25	0.7	[3/5,9/16]	s>=9	0.00497613986954093	0.804264699207403	0.00471764705882353	0.8052	1	1
9011	0.25	0.75	[2/3,7/12]	s>=7	0.00946986675262451	0.818892359733582	0.00878823529411765	0.819694117647059	1	1
9113	0.25	0.8	[2/3,6/9]	s>=6	0.0079345703125	0.84934656	0.00749411764705882	0.850858823529412	1	1
9211	0.25	0.85	[1/1,5/7]	s>=5	0.0093994140625	0.8097621953125	0.00934117647058823	0.810988235294118	1	1
9311	0.25	0.9	[1/1,5/6]	s>=5	0.00390625	0.826686	0.00357647058823529	0.828270588235294	1	1
9411	0.25	0.95	[1/1,4/4]	s>=4	0.00390625	0.81450625	0.00357647058823529	0.816741176470588	1	1
10411	0.3	0.5	[8/20,30/69]	s>=30	0.00944467751199974	0.800709617079023	0.00901176470588235	0.797941176470588	1	1
10511	0.3	0.55	[6/13,25/56]	s>=25	0.00894124185102918	0.800639702454604	0.00845882352941177	0.801647058823529	1	1
10611	0.3	0.6	[5/10,18/37]	s>=18	0.00849811254732086	0.806902160005018	0.00823529411764706	0.807552941176471	1	1
10711	0.3	0.65	[3/6,13/24]	s>=13	0.0090698351367572	0.824609286468061	0.00861176470588235	0.825741176470588	1	1
10811	0.3	0.7	[3/5,12/21]	s>=12	0.00593048595767921	0.803523095813511	0.00547058823529412	0.804435294117647	1	1
10911	0.3	0.75	[2/3,10/17]	s>=10	0.00846616369173049	0.823255190625787	0.00822352941176471	0.824294117647059	1	1
11011	0.3	0.8	[2/3,7/10]	s>=7	0.00884532150000001	0.822083584	0.00852941176470588	0.824635294117647	1	1
11112	0.3	0.85	[1/1,7/10]	s>=7	0.00758845260000001	0.821158211632422	0.00749411764705882	0.823047058823529	1	1
11211	0.3	0.9	[1/1,5/6]	s>=5	0.00923400000000001	0.826686	0.00924705882352941	0.828270588235294	1	1
11311	0.3	0.95	[1/1,4/4]	s>=4	0.0081	0.81450625	0.00817647058823529	0.816741176470588	1	1
12411	0.35	0.55	[9/20,35/72]	s>=35	0.00933375804582618	0.800928887065155	0.00882352941176471	0.802658823529412	1	1
12511	0.35	0.6	[6/12,26/51]	s>=26	0.00964054227284392	0.802915482516955	0.00944705882352941	0.803388235294118	1	1
12611	0.35	0.65	[5/9,21/39]	s>=21	0.00787109596764556	0.802653118591199	0.00743529411764706	0.803376470588235	1	1
12711	0.35	0.7	[4/7,14/23]	s>=14	0.0079554766746205	0.803638296226796	0.00748235294117647	0.805235294117647	1	1
12811	0.35	0.75	[4/6,13/21]	s>=13	0.006782761059606	0.8068668094229	0.00624705882352941	0.807741176470588	1	1
12911	0.35	0.8	[3/4,11/17]	s>=11	0.00709309683125201	0.804028872927478	0.00651764705882353	0.805647058823529	1	1
13011	0.35	0.85	[1/1,8/11]	s>=8	0.00910849817376953	0.807525670953262	0.00907058823529412	0.808694117647059	1	1
13112	0.35	0.9	[2/2,8/11]	s>=8	0.00656455454498047	0.80325181386	0.00627058823529412	0.804388235294118	1	1
13211	0.35	0.95	[2/2,6/7]	s>=6	0.00661775625	0.88211026875	0.00637647058823529	0.883847058823529	1	1
14311	0.4	0.55	[19/39,74/151]	s>=74	0.00998555748916651	0.800947151073784	0.00944705882352941	0.802882352941176	1	1
14411	0.4	0.6	[12/23,44/84]	s>=44	0.00955385254381225	0.806443665003843	0.00921176470588235	0.807270588235294	1	1
14511	0.4	0.65	[7/13,27/47]	s>=27	0.00906740878027809	0.805830429570894	0.00863529411764706	0.807	1	1
14611	0.4	0.7	[6/10,20/33]	s>=20	0.00958301430092331	0.805194400781639	0.0094	0.805847058823529	1	1
14711	0.4	0.75	[4/6,17/27]	s>=17	0.00871480717665895	0.805425163546702	0.00857647058823529	0.806329411764706	1	1
14811	0.4	0.8	[3/4,15/23]	s>=15	0.00767594195039411	0.806938227841632	0.00750588235294118	0.808341176470588	1	1
14911	0.4	0.85	[3/4,10/13]	s>=10	0.0063887638528	0.820867828898643	0.00610588235294118	0.823223529411765	1	1
15011	0.4	0.9	[2/2,10/14]	s>=10	0.0091695874048	0.8064932319513	0.00885882352941176	0.807411764705882	1	1
15111	0.4	0.95	[2/2,7/8]	s>=7	0.0065536	0.872921620117188	0.00621176470588235	0.875082352941176	1	1
16311	0.45	0.6	[18/34,78/143]	s>=78	0.00978604973740391	0.801967532832688	0.00988235294117647	0.802211764705882	1	1
16411	0.45	0.65	[12/21,48/83]	s>=48	0.00869949017909856	0.802195938693769	0.00821176470588235	0.802870588235294	1	1
16511	0.45	0.7	[8/13,33/54]	s>=33	0.00837580439245138	0.804942555928933	0.00804705882352941	0.805882352941176	1	1
16611	0.45	0.75	[6/9,24/37]	s>=24	0.00779031039822416	0.806765423044749	0.00735294117647059	0.807470588235294	1	1
16711	0.45	0.8	[5/7,17/24]	s>=17	0.0068537630230556	0.806757975770146	0.00647058823529412	0.807670588235294	1	1
16811	0.45	0.85	[4/5,14/19]	s>=14	0.0069994807111643	0.811795797009754	0.00648235294117647	0.812541176470588	1	1
16911	0.45	0.9	[2/2,12/16]	s>=12	0.00863057836103377	0.802523527910762	0.00830588235294118	0.803541176470588	1	1
17011	0.45	0.95	[2/2,8/9]	s>=8	0.00723050391796875	0.862446560675781	0.007	0.864082352941177	1	1
18311	0.5	0.65	[21/36,83/139]	s>=83	0.00960251840277555	0.800826505428397	0.00992941176470588	0.800717647058824	1	1
18411	0.5	0.7	[13/21,47/74]	s>=47	0.00963865968124833	0.803663464477945	0.00928235294117647	0.804164705882353	1	1
18511	0.5	0.75	[8/12,34/51]	s>=34	0.00828672856534141	0.808426816932051	0.00792941176470588	0.809117647058823	1	1
18611	0.5	0.8	[5/7,23/32]	s>=23	0.007393664913252	0.801130841249641	0.00696470588235294	0.802	1	1
18711	0.5	0.85	[4/5,18/24]	s>=18	0.00757670402526855	0.806941916560928	0.00721176470588235	0.8076	1	1
18811	0.5	0.9	[4/5,12/14]	s>=12	0.005859375	0.81339706506528	0.00541176470588235	0.815035294117647	1	1
18911	0.5	0.95	[3/3,9/10]	s>=9	0.0078125	0.819324232641993	0.00744705882352941	0.820847058823529	1	1
20311	0.55	0.7	[22/35,81/124]	s>=81	0.00967661778928662	0.801061206920543	0.00950588235294118	0.802647058823529	1	1
20411	0.55	0.75	[13/19,54/80]	s>=54	0.00981000099990489	0.802136913045741	0.0100823529411765	0.802823529411765	1	1
20511	0.55	0.8	[8/11,34/47]	s>=34	0.00778236827295378	0.801734062971472	0.00801176470588235	0.801988235294118	1	1
20611	0.55	0.85	[7/9,21/27]	s>=21	0.00925019999159547	0.809691265310242	0.00968235294117647	0.810894117647059	1	1
20711	0.55	0.9	[5/6,15/18]	s>=15	0.00944870066946358	0.832829629322856	0.00974117647058824	0.834341176470588	1	1
20811	0.55	0.95	[4/4,12/14]	s>=12	0.00911033041972967	0.805136530617329	0.0094	0.806611764705882	1	1
22311	0.6	0.75	[24/35,83/118]	s>=83	0.00961070182816069	0.801368620047132	0.00962352941176471	0.801952941176471	1	1
22411	0.6	0.8	[14/19,50/68]	s>=50	0.00948213285921204	0.802095591518063	0.00975294117647059	0.802705882352941	1	1
22511	0.6	0.85	[8/10,36/47]	s>=36	0.00792350785773853	0.801559815014011	0.00827058823529412	0.802788235294118	1	1
22611	0.6	0.9	[6/7,20/24]	s>=20	0.00959171229799883	0.808971059645649	0.0098	0.809941176470588	1	1
22711	0.6	0.95	[3/3,15/17]	s>=15	0.0085949815180493	0.831607758136758	0.00904705882352941	0.833623529411765	1	1
24311	0.65	0.8	[20/27,87/116]	s>=87	0.00968072141181203	0.804188362714182	0.00969411764705882	0.805152941176471	1	1
24411	0.65	0.85	[11/14,46/58]	s>=46	0.00975847097428274	0.806111096526825	0.0101058823529412	0.807023529411765	1	1
24511	0.65	0.9	[6/7,30/36]	s>=30	0.00921962180694436	0.816262948168426	0.00945882352941176	0.817435294117647	1	1
24611	0.65	0.95	[4/4,21/24]	s>=21	0.00792132256271318	0.801554357672365	0.00816470588235294	0.803047058823529	1	1
26311	0.7	0.85	[20/25,81/101]	s>=81	0.00976157579159811	0.801723319951935	0.01	0.802105882352941	1	1
26411	0.7	0.9	[11/13,41/48]	s>=41	0.00852757686698159	0.808554362549009	0.00864705882352941	0.809905882352941	1	1
26511	0.7	0.95	[4/4,29/33]	s>=29	0.00909856819184521	0.803447965226533	0.00961176470588235	0.804976470588235	1	1
28311	0.75	0.9	[19/22,75/88]	s>=75	0.00931931845657413	0.80328803048553	0.00969411764705882	0.804105882352941	1	1
28411	0.75	0.95	[11/12,33/36]	s>=33	0.00868638807881898	0.825977294853604	0.00892941176470588	0.827929411764706	1	1
30311	0.8	0.95	[13/14,54/59]	s>=54	0.00985293800855806	0.809172090166497	0.0103294117647059	0.809858823529412	1	1
360	0.05	0.2	[1/18,4/32]	s>=4	0.0476097894692365	0.901469981335399	0.0473294117647059	0.899152941176471	1.15	0
418	0.05	0.25	[1/13,3/20]	s>=3	0.0524864462878564	0.902952504504356	0.0520117647058824	0.900552941176471	1.15	0
550	0.05	0.3	[1/13,3/16]	s>=3	0.0300469874549592	0.900378719499522	0.0296941176470588	0.898858823529412	1.15	0
619	0.05	0.35	[1/7,2/10]	s>=2	0.0634080493107888	0.900233534640917	0.0644588235294118	0.898576470588235	1.15	0
750	0.05	0.4	[1/6,2/9]	s>=2	0.0513027741934679	0.913033216	0.0513294117647059	0.910658823529412	1.15	0
819	0.05	0.45	[1/5,2/8]	s>=2	0.0400321268561617	0.915416769726563	0.0397058823529412	0.913164705882353	1.15	0
950	0.05	0.5	[1/4,2/7]	s>=2	0.0296969934506014	0.90625	0.0295294117647059	0.903741176470588	1.15	0
1018	0.05	0.55	[1/4,2/6]	s>=2	0.023642489828936	0.9183975625	0.0234352941176471	0.919211764705882	1.15	0
1141	0.05	0.6	[1/4,2/5]	s>=2	0.0173127814971949	0.91296	0.0168235294117647	0.914070588235294	1.15	0
1218	0.05	0.65	[1/3,2/5]	s>=2	0.0156584259104899	0.9278628125	0.0155764705882353	0.928647058823529	1.15	0
1331	0.05	0.7	[1/2,1/3]	s>=1	0.0850661625708885	0.91	0.0843176470588235	0.9108	1.15	0
1419	0.05	0.75	[1/2,1/3]	s>=1	0.0850661625708885	0.9375	0.0843176470588235	0.937976470588235	1.15	0
1522	0.05	0.8	[1/2,1/3]	s>=1	0.0850661625708885	0.96	0.0843176470588235	0.960294117647059	1.15	0
1619	0.05	0.85	[1/2,2/3]	s>=1	0.0850661625708885	0.9775	0.0843176470588235	0.978270588235294	1.15	0
1712	0.05	0.9	[1/1,1/2]	s>=1	0.0434782608695652	0.9	0.0435411764705882	0.901294117647059	1.15	0
1819	0.05	0.95	[1/1,2/2]	s>=1	0.0434782608695652	0.95	0.0435411764705882	0.950776470588235	1.15	0
2312	0.1	0.25	[3/27,7/40]	s>=7	0.0538999198928717	0.900058067348399	0.0532705882352941	0.897105882352941	1.15	0
2416	0.1	0.3	[2/16,5/25]	s>=5	0.0589462297822032	0.903039103019804	0.0586470588235294	0.900988235294118	1.15	0
2512	0.1	0.35	[1/8,4/18]	s>=4	0.0614336336392034	0.906240858315312	0.0607411764705882	0.905670588235294	1.15	0
2615	0.1	0.4	[1/8,4/15]	s>=4	0.0350065629493872	0.904630704799744	0.0347176470588235	0.902529411764706	1.15	0
2712	0.1	0.45	[1/8,3/10]	s>=3	0.0495555758548071	0.900440347848047	0.0493764705882353	0.898870588235294	1.15	0
2814	0.1	0.5	[1/5,3/9]	s>=3	0.0354742473300965	0.900390625	0.0350235294117647	0.899188235294118	1.15	0
2912	0.1	0.55	[1/5,3/8]	s>=3	0.0259507768508828	0.90847405	0.0253058823529412	0.909247058823529	1.15	0
3013	0.1	0.6	[1/4,2/5]	s>=2	0.0633017848800165	0.91296	0.0646588235294118	0.914070588235294	1.15	0
3115	0.1	0.65	[1/3,2/5]	s>=2	0.0575463426980197	0.9278628125	0.0570352941176471	0.928647058823529	1.15	0
3213	0.1	0.7	[1/3,2/4]	s>=2	0.0402800161520292	0.9163	0.0405294117647059	0.917917647058824	1.15	0
3312	0.1	0.75	[1/2,2/4]	s>=2	0.033976436619366	0.9140625	0.0335058823529412	0.915105882352941	1.15	0
3412	0.1	0.8	[1/2,2/4]	s>=2	0.033976436619366	0.9472	0.0335058823529412	0.947941176470588	1.15	0
3512	0.1	0.85	[1/2,2/3]	s>=2	0.0213692775540396	0.93925	0.0212352941176471	0.940105882352941	1.15	0
3612	0.1	0.9	[1/2,2/3]	s>=2	0.0213692775540396	0.972	0.0212352941176471	0.972352941176471	1.15	0
3712	0.1	0.95	[1/1,2/2]	s>=1	0.0869565217391304	0.95	0.0861647058823529	0.950776470588235	1.15	0
4412	0.15	0.35	[3/17,8/32]	s>=8	0.0462162275287223	0.905313765682905	0.0457647058823529	0.903682352941176	1.15	0
4512	0.15	0.4	[3/15,6/21]	s>=6	0.0458254126862243	0.900133321143451	0.0457058823529412	0.898035294117647	1.15	0
4612	0.15	0.45	[2/9,5/16]	s>=5	0.0447107934900754	0.900702683171416	0.0444	0.898882352941176	1.15	0
4712	0.15	0.5	[1/5,4/12]	s>=4	0.0566992605999121	0.911376953125	0.0561294117647059	0.910317647058824	1.15	0
4812	0.15	0.55	[2/6,4/11]	s>=4	0.0371180593189537	0.900791158084082	0.0370705882352941	0.901835294117647	1.15	0
4912	0.15	0.6	[1/5,3/7]	s>=3	0.0516988167939994	0.903744	0.0509176470588235	0.903529411764706	1.15	0
5012	0.15	0.65	[1/3,3/7]	s>=3	0.0464333486285766	0.92025464375	0.0473058823529412	0.921129411764706	1.15	0
5115	0.15	0.7	[1/3,3/6]	s>=3	0.0312078985116913	0.920269	0.0311058823529412	0.921776470588235	1.15	0
5213	0.15	0.75	[1/2,2/4]	s>=2	0.0723303590253037	0.9140625	0.0710117647058824	0.915105882352941	1.15	0
5312	0.15	0.8	[1/2,2/4]	s>=2	0.0723303590253037	0.9472	0.0710117647058824	0.947941176470588	1.15	0
5412	0.15	0.85	[1/2,2/3]	s>=2	0.0466014629736172	0.93925	0.0465294117647059	0.940105882352941	1.15	0
5512	0.15	0.9	[1/2,2/3]	s>=2	0.0466014629736172	0.972	0.0465294117647059	0.972352941176471	1.15	0
5612	0.15	0.95	[1/1,2/2]	s>=2	0.0170132325141777	0.9025	0.0169882352941176	0.903694117647059	1.15	0
6312	0.2	0.35	[7/33,16/58]	s>=15	0.0631185236306457	0.934893438641447	0.0629647058823529	0.934152941176471	1.15	0
6412	0.2	0.4	[4/19,11/36]	s>=10	0.0770816459525574	0.943618447345428	0.0770470588235294	0.942529411764706	1.15	0
6512	0.2	0.45	[4/15,8/24]	s>=7	0.0926483745155911	0.939632949899359	0.0924941176470588	0.938764705882353	1.15	0
6612	0.2	0.5	[3/10,6/17]	s>=6	0.0534407557578689	0.904022216796875	0.0536823529411765	0.902329411764706	1.15	0
6712	0.2	0.55	[1/4,5/13]	s>=5	0.0549470017363884	0.904668690885556	0.0546352941176471	0.905164705882353	1.15	0
6812	0.2	0.6	[2/7,4/9]	s>=4	0.0551135494574729	0.900647424	0.055	0.901952941176471	1.15	0
6912	0.2	0.65	[1/3,4/9]	s>=4	0.0493744430123792	0.918668023558594	0.0498705882352941	0.919623529411765	1.15	0
7012	0.2	0.7	[1/3,3/6]	s>=3	0.0665218148553153	0.920269	0.0672588235294118	0.921776470588235	1.15	0
7114	0.2	0.75	[1/2,3/6]	s>=3	0.0570015288657469	0.916259765625	0.0573529411764706	0.917341176470588	1.15	0
7213	0.2	0.8	[1/2,3/5]	s>=3	0.0362441840032453	0.9216	0.0369647058823529	0.922105882352941	1.15	0
7312	0.2	0.85	[1/2,3/5]	s>=3	0.0362441840032453	0.9595703125	0.0369647058823529	0.960588235294118	1.15	0
7412	0.2	0.9	[1/2,3/4]	s>=3	0.0182961038589771	0.9477	0.0181764705882353	0.948364705882353	1.15	0
7512	0.2	0.95	[1/1,2/2]	s>=2	0.0302457466918715	0.9025	0.0300235294117647	0.903694117647059	1.15	0
8312	0.25	0.4	[10/39,21/64]	s>=19	0.0789256860442829	0.957043178616145	0.0783882352941176	0.956435294117647	1.15	0
8412	0.25	0.45	[6/23,14/39]	s>=13	0.0611925541943763	0.942584190147775	0.0610352941176471	0.941058823529412	1.15	0
8512	0.25	0.5	[3/11,10/26]	s>=9	0.0825628629815859	0.940705224871635	0.0822941176470588	0.940129411764706	1.15	0
8612	0.25	0.55	[6/15,7/17]	s>=6	0.0862111638003395	0.92307128666182	0.0854352941176471	0.923917647058824	1.15	0
8712	0.25	0.6	[2/8,6/13]	s>=6	0.0436724740620182	0.9017176006656	0.0438823529411765	0.902152941176471	1.15	0
8812	0.25	0.65	[2/6,5/10]	s>=5	0.044845425940983	0.901409481476563	0.0445647058823529	0.902682352941176	1.15	0
8912	0.25	0.7	[3/6,4/8]	s>=4	0.0610711333517132	0.9128602	0.0610470588235294	0.914223529411765	1.15	0
9012	0.25	0.75	[2/4,4/7]	s>=4	0.040032705676615	0.90966796875	0.0398352941176471	0.910694117647059	1.15	0
9114	0.25	0.8	[1/2,3/5]	s>=3	0.0658564964608008	0.9216	0.0662588235294118	0.922105882352941	1.15	0
9212	0.25	0.85	[1/2,3/5]	s>=3	0.0658564964608008	0.9595703125	0.0662588235294118	0.960588235294118	1.15	0
9312	0.25	0.9	[1/2,3/4]	s>=3	0.0343945311802059	0.9477	0.0343647058823529	0.948364705882353	1.15	0
9412	0.25	0.95	[1/1,2/2]	s>=2	0.0472589792060492	0.9025	0.0463176470588235	0.903694117647059	1.15	0
10412	0.3	0.5	[8/28,16/39]	s>=15	0.060972071871209	0.945387721201769	0.0609647058823529	0.944282352941176	1.15	0
10512	0.3	0.55	[5/16,11/25]	s>=10	0.0878891780058991	0.951438373742674	0.0875647058823529	0.952352941176471	1.15	0
10612	0.3	0.6	[3/9,9/19]	s>=8	0.0874739371813045	0.949932271203936	0.0874352941176471	0.951388235294118	1.15	0
10712	0.3	0.65	[4/9,7/14]	s>=6	0.0980830956213071	0.938877805096903	0.0963176470588235	0.940023529411765	1.15	0
10812	0.3	0.7	[3/7,5/9]	s>=5	0.0578884536368557	0.90119134	0.0584	0.902670588235294	1.15	0
10912	0.3	0.75	[1/2,5/9]	s>=5	0.0493805167229725	0.903797149658203	0.0501764705882353	0.9048	1.15	0
11012	0.3	0.8	[2/4,4/6]	s>=4	0.0436243403111526	0.90112	0.0439647058823529	0.902976470588235	1.15	0
11113	0.3	0.85	[2/3,4/6]	s>=4	0.0360340727916323	0.917425984375	0.0354352941176471	0.918258823529412	1.15	0
11212	0.3	0.9	[1/2,3/4]	s>=3	0.057118149234744	0.9477	0.0568823529411765	0.948364705882353	1.15	0
11312	0.3	0.95	[1/1,2/2]	s>=2	0.0680529300567108	0.9025	0.0674823529411765	0.903694117647059	1.15	0
12412	0.35	0.55	[16/36,19/42]	s>=16	0.053134478666791	0.924797223532455	0.0528941176470588	0.925541176470588	1.15	0
12512	0.35	0.6	[7/16,13/27]	s>=12	0.0676455175857891	0.927920661939964	0.0665058823529412	0.929388235294118	1.15	0
12612	0.35	0.65	[5/13,9/17]	s>=9	0.0439954932635843	0.900621141327723	0.0436352941176471	0.901670588235294	1.15	0
12712	0.35	0.7	[4/9,8/14]	s>=7	0.0902930557240555	0.95678837027704	0.0905882352941176	0.958094117647059	1.15	0
12812	0.35	0.75	[3/6,6/10]	s>=6	0.0478301238911996	0.911444664001465	0.0487882352941176	0.912623529411765	1.15	0
12912	0.35	0.8	[1/2,5/8]	s>=5	0.0557577174815524	0.917504	0.0565058823529412	0.918164705882353	1.15	0
13012	0.35	0.85	[2/3,4/6]	s>=4	0.0615188185886465	0.917425984375	0.0599294117647059	0.918258823529412	1.15	0
13113	0.35	0.9	[2/3,4/5]	s>=4	0.0324542989707044	0.91854	0.0324941176470588	0.919929411764706	1.15	0
13212	0.35	0.95	[1/1,3/4]	s>=3	0.0674132811132036	0.9431125	0.0670941176470588	0.944258823529412	1.15	0
14312	0.4	0.55	[19/45,35/73]	s>=31	0.0790568350962395	0.964586503746572	0.0778823529411765	0.9654	1.15	0
14412	0.4	0.6	[12/28,21/41]	s>=19	0.0757830985776552	0.963015615934697	0.075	0.964141176470588	1.15	0
14512	0.4	0.65	[6/13,15/28]	s>=14	0.0583323809178971	0.934452421410274	0.0592352941176471	0.935905882352941	1.15	0
14612	0.4	0.7	[3/7,11/19]	s>=10	0.0758412823132304	0.947537248888879	0.0758705882352941	0.949094117647059	1.15	0
14712	0.4	0.75	[3/6,8/13]	s>=8	0.0415445161048172	0.904535830020905	0.0419882352941176	0.905388235294118	1.15	0
14812	0.4	0.8	[2/4,6/9]	s>=6	0.0500595840747685	0.905969664	0.0500588235294118	0.907411764705882	1.15	0
14912	0.4	0.85	[1/2,5/7]	s>=5	0.0520080323518565	0.9162514703125	0.0520823529411765	0.917576470588235	1.15	0
15012	0.4	0.9	[2/3,4/5]	s>=4	0.0528200563580903	0.91854	0.0531058823529412	0.919929411764706	1.15	0
15112	0.4	0.95	[1/1,4/5]	s>=4	0.0432742630403632	0.9366821875	0.0440705882352941	0.938105882352941	1.15	0
16312	0.45	0.6	[35/67,39/74]	s>=35	0.0200528952361936	0.921467612783117	0.0197176470588235	0.922329411764706	1.15	0
16412	0.45	0.65	[10/21,23/41]	s>=21	0.0663498989957254	0.954628416089334	0.0663882352941177	0.955776470588235	1.15	0
16512	0.45	0.7	[7/15,15/25]	s>=14	0.062932199873866	0.950855666761234	0.0627529411764706	0.951247058823529	1.15	0
16612	0.45	0.75	[3/6,12/19]	s>=11	0.0663495574165195	0.942435273962474	0.0668235294117647	0.943376470588235	1.15	0
16712	0.45	0.8	[5/9,9/13]	s>=8	0.0809276536172605	0.9632001032192	0.0803647058823529	0.964294117647059	1.15	0
16812	0.45	0.85	[2/3,7/10]	s>=7	0.0409951012071096	0.907834241876465	0.0417176470588235	0.9086	1.15	0
16912	0.45	0.9	[4/5,5/7]	s>=4	0.0805300463322107	0.91854	0.0798941176470588	0.919270588235294	1.15	0
17012	0.45	0.95	[1/1,5/6]	s>=5	0.0315117572604303	0.928537125	0.0321294117647059	0.929847058823529	1.15	0
18312	0.5	0.65	[20/40,42/72]	s>=37	0.0867406768685179	0.979573529719042	0.0854235294117647	0.980247058823529	1.15	0
18412	0.5	0.7	[12/23,24/39]	s>=22	0.0638701054893119	0.96365442320034	0.0640823529411765	0.964788235294118	1.15	0
18512	0.5	0.75	[14/22,16/25]	s>=14	0.0458361129757617	0.925411518544138	0.0457294117647059	0.926176470588235	1.15	0
18612	0.5	0.8	[4/7,11/16]	s>=10	0.0866659403181705	0.950252924305408	0.0867294117647059	0.951541176470588	1.15	0
18712	0.5	0.85	[5/8,9/12]	s>=8	0.0832924381461427	0.966421708366665	0.0820117647058824	0.967505882352941	1.15	0
18812	0.5	0.9	[3/4,7/9]	s>=6	0.0961884040741313	0.944902098	0.0939647058823529	0.945858823529412	1.15	0
18912	0.5	0.95	[1/1,5/6]	s>=5	0.0506633901458855	0.928537125	0.0511176470588235	0.929847058823529	1.15	0
20312	0.55	0.7	[36/58,44/70]	s>=36	0.0205115224668232	0.925595515862796	0.0201294117647059	0.926435294117647	1.15	0
20412	0.55	0.75	[21/32,25/38]	s>=21	0.0325933952826906	0.919569586270599	0.0323882352941176	0.920364705882353	1.15	0
20512	0.55	0.8	[14/20,16/23]	s>=14	0.0383682637342262	0.9133074864326	0.0384705882352941	0.913694117647059	1.15	0
20612	0.55	0.85	[3/5,12/16]	s>=11	0.0682027940118899	0.956393098836554	0.0682	0.957823529411765	1.15	0
20712	0.55	0.9	[3/4,8/10]	s>=8	0.0365160033731876	0.903981141	0.0374941176470588	0.904882352941176	1.15	0
20812	0.55	0.95	[1/1,6/7]	s>=6	0.0431856391139102	0.91886486328125	0.0441647058823529	0.920635294117647	1.15	0
22312	0.6	0.75	[26/43,44/64]	s>=39	0.0782335934288231	0.986851720865164	0.0797529411764706	0.987094117647059	1.15	0
22412	0.6	0.8	[19/27,25/35]	s>=19	0.0430826022808926	0.926346603509898	0.0443529411764706	0.9274	1.15	0
22512	0.6	0.85	[6/9,16/21]	s>=15	0.051028979959547	0.948134723052493	0.0523058823529412	0.949317647058823	1.15	0
22612	0.6	0.9	[8/10,11/14]	s>=8	0.0717111687813387	0.9298091736	0.0736823529411765	0.930517647058824	1.15	0
22712	0.6	0.95	[1/1,7/8]	s>=7	0.0407226508587134	0.907838484921875	0.0409764705882353	0.909094117647059	1.15	0
24312	0.65	0.8	[23/33,44/60]	s>=23	0.0868037685764144	0.949162864899313	0.0890588235294118	0.949776470588235	1.15	0
24412	0.65	0.85	[9/13,24/31]	s>=21	0.0975065929504682	0.964154615612903	0.0982117647058824	0.964811764705882	1.15	0
24512	0.65	0.9	[6/8,14/17]	s>=13	0.0619974776429868	0.95045447052878	0.0635882352941177	0.951258823529412	1.15	0
24612	0.65	0.95	[4/5,9/10]	s>=8	0.0978447335751875	0.971910931838477	0.0991764705882353	0.972811764705882	1.15	0
26312	0.7	0.85	[16/22,41/52]	s>=36	0.0766855596264266	0.962827216174533	0.0778	0.963282352941176	1.15	0
26412	0.7	0.9	[12/16,21/25]	s>=19	0.0709918977489155	0.978820940707949	0.0721764705882353	0.979435294117647	1.15	0
26512	0.7	0.95	[8/9,13/15]	s>=8	0.0778390212665937	0.928788603804688	0.0798352941176471	0.929517647058824	1.15	0
28312	0.75	0.9	[21/27,34/40]	s>=29	0.095980466496785	0.985293150585738	0.0978823529411765	0.985694117647059	1.15	0
28412	0.75	0.95	[7/8,17/19]	s>=15	0.0823235611554981	0.942247495039284	0.0835294117647059	0.942988235294118	1.15	0
30312	0.8	0.95	[6/7,28/31]	s>=25	0.0811977964610676	0.955283183735978	0.0821411764705882	0.956011764705882	1.15	0
370	0.05	0.2	[1/12,4/37]	s>=4	0.0629173637196836	0.902374033096877	0.0634705882352941	0.900176470588235	1.15	1
419	0.05	0.25	[1/9,3/24]	s>=3	0.0673884718577134	0.90284070561453	0.0678470588235294	0.900894117647059	1.15	1
560	0.05	0.3	[1/7,3/21]	s>=3	0.0456318805353176	0.903761845664214	0.0463529411764706	0.901517647058824	1.15	1
620	0.05	0.35	[1/6,2/12]	s>=2	0.0741249180526313	0.906204464709581	0.0730117647058824	0.904	1.15	1
760	0.05	0.4	[1/5,2/10]	s>=2	0.0535797442721098	0.902084608	0.053	0.899811764705882	1.15	1
820	0.05	0.45	[1/4,2/10]	s>=2	0.0463263517171268	0.900204090148829	0.0453176470588235	0.897882352941176	1.15	1
951	0.05	0.5	[1/4,2/7]	s>=2	0.0296969934506014	0.90625	0.0295294117647059	0.903741176470588	1.15	1
1019	0.05	0.55	[1/3,2/8]	s>=2	0.0292900331258699	0.902709454023437	0.0289764705882353	0.903894117647059	1.15	1
1142	0.05	0.6	[1/3,2/6]	s>=2	0.0204057071592957	0.917568	0.0203294117647059	0.918611764705882	1.15	1
1219	0.05	0.65	[1/3,2/5]	s>=2	0.0156584259104899	0.9278628125	0.0155764705882353	0.928647058823529	1.15	1
1332	0.05	0.7	[1/2,1/3]	s>=1	0.0850661625708885	0.91	0.0843176470588235	0.9108	1.15	1
1420	0.05	0.75	[1/2,1/3]	s>=1	0.0850661625708885	0.9375	0.0843176470588235	0.937976470588235	1.15	1
1523	0.05	0.8	[1/2,1/3]	s>=1	0.0850661625708885	0.96	0.0843176470588235	0.960294117647059	1.15	1
1620	0.05	0.85	[1/2,2/3]	s>=1	0.0850661625708885	0.9775	0.0843176470588235	0.978270588235294	1.15	1
1713	0.05	0.9	[1/1,1/2]	s>=1	0.0434782608695652	0.9	0.0435411764705882	0.901294117647059	1.15	1
1820	0.05	0.95	[1/1,2/2]	s>=1	0.0434782608695652	0.95	0.0435411764705882	0.950776470588235	1.15	1
2313	0.1	0.25	[3/21,8/50]	s>=7	0.0995475967979893	0.917263144799182	0.0986823529411765	0.915423529411765	1.15	1
2417	0.1	0.3	[2/12,6/35]	s>=6	0.0579756748541571	0.901449485028649	0.0586	0.898941176470588	1.15	1
2513	0.1	0.35	[2/11,4/19]	s>=4	0.0658699967255279	0.908633658642296	0.0652117647058824	0.906847058823529	1.15	1
2616	0.1	0.4	[1/5,4/18]	s>=4	0.0515348520776521	0.90256746024534	0.0519764705882353	0.900694117647059	1.15	1
2713	0.1	0.45	[1/5,3/11]	s>=3	0.0570235746715308	0.906668952022046	0.0576705882352941	0.904388235294118	1.15	1
2815	0.1	0.5	[1/4,3/10]	s>=3	0.0420831959534552	0.904296875	0.0432823529411765	0.902235294117647	1.15	1
2913	0.1	0.55	[1/3,3/11]	s>=3	0.0437759919860098	0.902132975474629	0.0434470588235294	0.903364705882353	1.15	1
3014	0.1	0.6	[1/3,2/6]	s>=2	0.0733112495443588	0.917568	0.0719294117647059	0.918611764705882	1.15	1
3116	0.1	0.65	[1/3,2/5]	s>=2	0.0575463426980197	0.9278628125	0.0570352941176471	0.928647058823529	1.15	1
3214	0.1	0.7	[1/2,2/6]	s>=2	0.0559972588809191	0.906598	0.0546352941176471	0.9076	1.15	1
3313	0.1	0.75	[1/2,2/4]	s>=2	0.033976436619366	0.9140625	0.0335058823529412	0.915105882352941	1.15	1
3413	0.1	0.8	[1/2,2/4]	s>=2	0.033976436619366	0.9472	0.0335058823529412	0.947941176470588	1.15	1
3513	0.1	0.85	[1/2,2/3]	s>=2	0.0213692775540396	0.93925	0.0212352941176471	0.940105882352941	1.15	1
3613	0.1	0.9	[1/2,2/3]	s>=2	0.0213692775540396	0.972	0.0212352941176471	0.972352941176471	1.15	1
3713	0.1	0.95	[1/1,2/2]	s>=1	0.0869565217391304	0.95	0.0861647058823529	0.950776470588235	1.15	1
4413	0.15	0.35	[4/19,8/33]	s>=7	0.0987833340333559	0.929780164642832	0.0965882352941176	0.928564705882353	1.15	1
4513	0.15	0.4	[2/10,6/22]	s>=6	0.052046831780239	0.903101814075737	0.0521176470588235	0.901447058823529	1.15	1
4613	0.15	0.45	[2/8,5/17]	s>=5	0.0512531485250498	0.902252550732293	0.052	0.900294117647059	1.15	1
4713	0.15	0.5	[2/7,4/13]	s>=4	0.0642209801612439	0.915283203125	0.0634117647058823	0.913388235294118	1.15	1
4813	0.15	0.55	[2/6,4/11]	s>=4	0.0371180593189537	0.900791158084082	0.0370705882352941	0.901835294117647	1.15	1
4913	0.15	0.6	[1/3,3/8]	s>=3	0.0629827509295388	0.9065088	0.0636470588235294	0.907647058823529	1.15	1
5013	0.15	0.65	[1/3,3/7]	s>=3	0.0464333486285766	0.92025464375	0.0473058823529412	0.921129411764706	1.15	1
5116	0.15	0.7	[1/2,3/8]	s>=3	0.0501670316993595	0.90505009	0.0494588235294118	0.905952941176471	1.15	1
5214	0.15	0.75	[1/2,2/4]	s>=2	0.0723303590253037	0.9140625	0.0710117647058824	0.915105882352941	1.15	1
5313	0.15	0.8	[1/2,2/4]	s>=2	0.0723303590253037	0.9472	0.0710117647058824	0.947941176470588	1.15	1
5413	0.15	0.85	[1/2,2/3]	s>=2	0.0466014629736172	0.93925	0.0465294117647059	0.940105882352941	1.15	1
5513	0.15	0.9	[1/2,2/3]	s>=2	0.0466014629736172	0.972	0.0465294117647059	0.972352941176471	1.15	1
5613	0.15	0.95	[1/1,2/2]	s>=2	0.0170132325141777	0.9025	0.0169882352941176	0.903694117647059	1.15	1
6313	0.2	0.35	[6/27,17/63]	s>=15	0.095138917690155	0.938525872690421	0.0946117647058824	0.937305882352941	1.15	1
6413	0.2	0.4	[4/17,11/37]	s>=10	0.0810135090249037	0.932835199480115	0.0804117647058823	0.931364705882353	1.15	1
6513	0.2	0.45	[4/14,8/25]	s>=7	0.0952010853244767	0.927342193584921	0.0936	0.926352941176471	1.15	1
6613	0.2	0.5	[3/10,6/17]	s>=6	0.0534407557578689	0.904022216796875	0.0536823529411765	0.902329411764706	1.15	1
6713	0.2	0.55	[1/4,5/13]	s>=5	0.0549470017363884	0.904668690885556	0.0546352941176471	0.905164705882353	1.15	1
6813	0.2	0.6	[2/5,5/14]	s>=5	0.0538806070885754	0.9058103894016	0.0535176470588235	0.906282352941176	1.15	1
6913	0.2	0.65	[1/3,4/9]	s>=4	0.0493744430123792	0.918668023558594	0.0498705882352941	0.919623529411765	1.15	1
7013	0.2	0.7	[1/3,3/6]	s>=3	0.0665218148553153	0.920269	0.0672588235294118	0.921776470588235	1.15	1
7115	0.2	0.75	[1/2,3/6]	s>=3	0.0570015288657469	0.916259765625	0.0573529411764706	0.917341176470588	1.15	1
7214	0.2	0.8	[1/2,3/5]	s>=3	0.0362441840032453	0.9216	0.0369647058823529	0.922105882352941	1.15	1
7313	0.2	0.85	[1/2,3/5]	s>=3	0.0362441840032453	0.9595703125	0.0369647058823529	0.960588235294118	1.15	1
7413	0.2	0.9	[1/2,3/4]	s>=3	0.0182961038589771	0.9477	0.0181764705882353	0.948364705882353	1.15	1
7513	0.2	0.95	[1/1,2/2]	s>=2	0.0302457466918715	0.9025	0.0300235294117647	0.903694117647059	1.15	1
8313	0.25	0.4	[8/29,23/72]	s>=20	0.0969683458045831	0.937934088436403	0.0963764705882353	0.936870588235294	1.15	1
8413	0.25	0.45	[4/14,15/44]	s>=14	0.0629468685473507	0.920781605080939	0.0632588235294118	0.919470588235294	1.15	1
8513	0.25	0.5	[3/10,10/27]	s>=9	0.0910876559147634	0.930054508149624	0.0906352941176471	0.928870588235294	1.15	1
8613	0.25	0.55	[3/9,8/20]	s>=7	0.0975262006733785	0.939395137645872	0.0974470588235294	0.940776470588235	1.15	1
8713	0.25	0.6	[3/8,6/14]	s>=6	0.0552157207548696	0.91734217998336	0.0552941176470588	0.918741176470588	1.15	1
8813	0.25	0.65	[2/5,5/11]	s>=5	0.0590872912633005	0.916622876755054	0.0597058823529412	0.918258823529412	1.15	1
8913	0.25	0.7	[2/4,5/11]	s>=5	0.0480877518348359	0.90706790755	0.0474588235294118	0.908047058823529	1.15	1
9013	0.25	0.75	[1/2,4/8]	s>=4	0.0596101314298314	0.920791625976563	0.0603882352941176	0.921894117647059	1.15	1
9115	0.25	0.8	[1/2,3/5]	s>=3	0.0658564964608008	0.9216	0.0662588235294118	0.922105882352941	1.15	1
9213	0.25	0.85	[1/2,3/5]	s>=3	0.0658564964608008	0.9595703125	0.0662588235294118	0.960588235294118	1.15	1
9313	0.25	0.9	[1/2,3/4]	s>=3	0.0343945311802059	0.9477	0.0343647058823529	0.948364705882353	1.15	1
9413	0.25	0.95	[1/1,2/2]	s>=2	0.0472589792060492	0.9025	0.0463176470588235	0.903694117647059	1.15	1
10413	0.3	0.5	[8/22,18/46]	s>=16	0.0786473091219189	0.92865688502809	0.0768470588235294	0.927588235294118	1.15	1
10513	0.3	0.55	[5/13,13/31]	s>=12	0.0615281488448322	0.919771133589742	0.061	0.920952941176471	1.15	1
10613	0.3	0.6	[3/8,9/20]	s>=8	0.0991203927049256	0.938697033588419	0.0994941176470588	0.939905882352941	1.15	1
10713	0.3	0.65	[3/7,8/16]	s>=7	0.0743913538235665	0.933236324406676	0.0748117647058824	0.934388235294118	1.15	1
10813	0.3	0.7	[3/6,6/12]	s>=6	0.0502685340809934	0.912712588921	0.0499411764705882	0.914176470588235	1.15	1
10913	0.3	0.75	[1/2,5/9]	s>=5	0.0493805167229725	0.903797149658203	0.0501764705882353	0.9048	1.15	1
11013	0.3	0.8	[2/4,4/6]	s>=4	0.0436243403111526	0.90112	0.0439647058823529	0.902976470588235	1.15	1
11114	0.3	0.85	[2/3,4/6]	s>=4	0.0360340727916323	0.917425984375	0.0354352941176471	0.918258823529412	1.15	1
11213	0.3	0.9	[1/2,3/4]	s>=3	0.057118149234744	0.9477	0.0568823529411765	0.948364705882353	1.15	1
11313	0.3	0.95	[1/1,2/2]	s>=2	0.0680529300567108	0.9025	0.0674823529411765	0.903694117647059	1.15	1
12413	0.35	0.55	[8/20,21/47]	s>=19	0.0677536979738501	0.934728548768795	0.0667647058823529	0.935929411764706	1.15	1
12513	0.35	0.6	[7/16,13/27]	s>=12	0.0676455175857891	0.927920661939964	0.0665058823529412	0.929388235294118	1.15	1
12613	0.35	0.65	[3/7,11/22]	s>=10	0.0779232799812994	0.934036932891765	0.0779647058823529	0.935164705882353	1.15	1
12713	0.35	0.7	[3/6,8/15]	s>=7	0.0969974763013097	0.923320743129127	0.0961294117647059	0.924247058823529	1.15	1
12813	0.35	0.75	[3/6,6/10]	s>=6	0.0478301238911996	0.911444664001465	0.0487882352941176	0.912623529411765	1.15	1
12913	0.35	0.8	[1/2,5/8]	s>=5	0.0557577174815524	0.917504	0.0565058823529412	0.918164705882353	1.15	1
13013	0.35	0.85	[2/3,4/6]	s>=4	0.0615188185886465	0.917425984375	0.0599294117647059	0.918258823529412	1.15	1
13114	0.35	0.9	[2/3,4/5]	s>=4	0.0324542989707044	0.91854	0.0324941176470588	0.919929411764706	1.15	1
13213	0.35	0.95	[1/1,3/4]	s>=3	0.0674132811132036	0.9431125	0.0670941176470588	0.944258823529412	1.15	1
14313	0.4	0.55	[17/38,41/88]	s>=34	0.0929612742953811	0.923877910742497	0.0914117647058824	0.924752941176471	1.15	1
14413	0.4	0.6	[8/18,23/46]	s>=20	0.0945612788110493	0.939010644739974	0.0939176470588235	0.939894117647059	1.15	1
14513	0.4	0.65	[6/13,15/28]	s>=14	0.0583323809178971	0.934452421410274	0.0592352941176471	0.935905882352941	1.15	1
14613	0.4	0.7	[6/11,11/20]	s>=10	0.0718999816974903	0.91737456090446	0.0710235294117647	0.918529411764706	1.15	1
14713	0.4	0.75	[3/6,8/13]	s>=8	0.0415445161048172	0.904535830020905	0.0419882352941176	0.905388235294118	1.15	1
14813	0.4	0.8	[2/4,6/9]	s>=6	0.0500595840747685	0.905969664	0.0500588235294118	0.907411764705882	1.15	1
14913	0.4	0.85	[2/3,6/9]	s>=6	0.0419055736378793	0.920244818125	0.0428941176470588	0.920858823529412	1.15	1
15013	0.4	0.9	[2/3,4/5]	s>=4	0.0528200563580903	0.91854	0.0531058823529412	0.919929411764706	1.15	1
15113	0.4	0.95	[1/1,4/5]	s>=4	0.0432742630403632	0.9366821875	0.0440705882352941	0.938105882352941	1.15	1
16313	0.45	0.6	[15/32,41/78]	s>=36	0.0823132695153267	0.951747436516308	0.0804588235294118	0.952717647058824	1.15	1
16413	0.45	0.65	[10/20,25/45]	s>=22	0.07930143207167	0.943351528294327	0.0782588235294118	0.944211764705882	1.15	1
16513	0.45	0.7	[6/12,16/27]	s>=14	0.0978687369240938	0.953998507537002	0.098	0.954917647058824	1.15	1
16613	0.45	0.75	[6/10,12/20]	s>=11	0.0672019003411162	0.917992791005418	0.0661529411764706	0.919176470588235	1.15	1
16713	0.45	0.8	[3/5,10/15]	s>=9	0.0638593036485218	0.932471759699968	0.0643529411764706	0.933152941176471	1.15	1
16813	0.45	0.85	[2/3,7/10]	s>=7	0.0409951012071096	0.907834241876465	0.0417176470588235	0.9086	1.15	1
16913	0.45	0.9	[3/4,6/8]	s>=5	0.0945865459669698	0.94655547	0.0927764705882353	0.947341176470588	1.15	1
17013	0.45	0.95	[2/2,5/7]	s>=4	0.0991985416749031	0.902472925	0.0964235294117647	0.903788235294118	1.15	1
18313	0.5	0.65	[19/35,48/84]	s>=40	0.0905146036753919	0.931774481942774	0.0889176470588235	0.932352941176471	1.15	1
18413	0.5	0.7	[12/21,27/45]	s>=23	0.0882860456818768	0.931960516831802	0.0866470588235294	0.9326	1.15	1
18513	0.5	0.75	[7/12,18/28]	s>=16	0.0717507025569108	0.940855210814178	0.0707411764705882	0.941823529411765	1.15	1
18613	0.5	0.8	[4/7,11/16]	s>=10	0.0866659403181705	0.950252924305408	0.0867294117647059	0.951541176470588	1.15	1
18713	0.5	0.85	[5/7,9/13]	s>=8	0.0796589320376472	0.924839483939126	0.0784588235294118	0.926070588235294	1.15	1
18813	0.5	0.9	[3/4,7/9]	s>=6	0.0961884040741313	0.944902098	0.0939647058823529	0.945858823529412	1.15	1
18913	0.5	0.95	[1/1,5/6]	s>=5	0.0506633901458855	0.928537125	0.0511176470588235	0.929847058823529	1.15	1
20313	0.55	0.7	[20/34,47/75]	s>=39	0.0970149040567063	0.942826701365749	0.0955647058823529	0.9434	1.15	1
20413	0.55	0.75	[11/18,27/41]	s>=23	0.0979231908099506	0.942422843753914	0.0956352941176471	0.943141176470588	1.15	1
20513	0.55	0.8	[5/8,18/26]	s>=16	0.0820652830190736	0.939747719204669	0.0823294117647059	0.940729411764706	1.15	1
20613	0.55	0.85	[5/7,13/18]	s>=11	0.0975084414537469	0.925541527687533	0.0950941176470588	0.926717647058824	1.15	1
20713	0.55	0.9	[3/4,8/10]	s>=8	0.0365160033731876	0.903981141	0.0374941176470588	0.904882352941176	1.15	1
20813	0.55	0.95	[1/1,6/7]	s>=6	0.0431856391139102	0.91886486328125	0.0441647058823529	0.920635294117647	1.15	1
22313	0.6	0.75	[22/34,48/71]	s>=22	0.097669994240292	0.939003832077651	0.0998235294117647	0.939505882352941	1.15	1
22413	0.6	0.8	[7/11,27/38]	s>=24	0.0822294832428653	0.947271029940596	0.0833294117647059	0.948094117647059	1.15	1
22513	0.6	0.85	[8/11,17/23]	s>=15	0.0758532027153996	0.929633954682188	0.0762823529411765	0.930411764705882	1.15	1
22613	0.6	0.9	[4/5,13/17]	s>=12	0.0595630178573571	0.916800166961704	0.0612	0.917623529411765	1.15	1
22713	0.6	0.95	[1/1,7/8]	s>=7	0.0407226508587134	0.907838484921875	0.0409764705882353	0.909094117647059	1.15	1
24313	0.65	0.8	[21/30,46/63]	s>=21	0.0944977888053391	0.938912851711345	0.0967529411764706	0.9394	1.15	1
24413	0.65	0.85	[11/15,26/34]	s>=22	0.0912230717463997	0.938159519129323	0.0922235294117647	0.938682352941177	1.15	1
24513	0.65	0.9	[6/8,14/17]	s>=13	0.0619974776429868	0.95045447052878	0.0635882352941177	0.951258823529412	1.15	1
24613	0.65	0.95	[4/5,9/10]	s>=8	0.0978447335751875	0.971910931838477	0.0991764705882353	0.972811764705882	1.15	1
26313	0.7	0.85	[15/20,46/59]	s>=39	0.0864232489736281	0.932679787907719	0.0867764705882353	0.933176470588235	1.15	1
26413	0.7	0.9	[7/9,23/28]	s>=20	0.09977366269314	0.946615866043316	0.100458823529412	0.947458823529412	1.15	1
26513	0.7	0.95	[6/7,14/16]	s>=12	0.0935471631751917	0.955430934499596	0.0945411764705882	0.956152941176471	1.15	1
28313	0.75	0.9	[13/16,40/48]	s>=34	0.0850458067447569	0.931587334880694	0.0863058823529412	0.932105882352941	1.15	1
28413	0.75	0.95	[7/8,17/19]	s>=15	0.0823235611554981	0.942247495039284	0.0835294117647059	0.942988235294118	1.15	1
30313	0.8	0.95	[6/7,28/31]	s>=25	0.0811977964610676	0.955283183735978	0.0821411764705882	0.956011764705882	1.15	1
380	0.05	0.2	[1/12,3/21]	s>=3	0.0575933788827431	0.803306236252641	0.0577411764705882	0.801188235294118	1.15	0
420	0.05	0.25	[1/12,3/16]	s>=3	0.0299065439703906	0.801280385348946	0.0292705882352941	0.798317647058824	1.15	0
570	0.05	0.3	[1/8,2/9]	s>=2	0.055520325393059	0.803996766	0.0559176470588235	0.801223529411765	1.15	0
621	0.05	0.35	[1/6,2/8]	s>=2	0.0429935688450197	0.821634323671875	0.0432705882352941	0.818835294117647	1.15	0
761	0.05	0.4	[1/5,2/7]	s>=2	0.032793046438953	0.828928	0.0325411764705882	0.825447058823529	1.15	0
821	0.05	0.45	[1/4,2/6]	s>=2	0.023642489828936	0.8179025625	0.0234352941176471	0.814482352941176	1.15	0
952	0.05	0.5	[1/4,2/5]	s>=2	0.0173127814971949	0.8125	0.0168235294117647	0.809694117647059	1.15	0
1020	0.05	0.55	[1/3,2/5]	s>=2	0.0156584259104899	0.8412146875	0.0155764705882353	0.842305882352941	1.15	0
1143	0.05	0.6	[1/2,1/3]	s>=1	0.0850661625708885	0.84	0.0843176470588235	0.841	1.15	0
1220	0.05	0.65	[1/2,1/3]	s>=1	0.0850661625708885	0.8775	0.0843176470588235	0.879258823529412	1.15	0
1333	0.05	0.7	[1/2,1/3]	s>=1	0.0850661625708885	0.91	0.0843176470588235	0.9108	1.15	0
1421	0.05	0.75	[1/2,2/3]	s>=1	0.0850661625708885	0.9375	0.0843176470588235	0.937976470588235	1.15	0
1524	0.05	0.8	[1/1,1/2]	s>=1	0.0434782608695652	0.8	0.0435411764705882	0.800776470588235	1.15	0
1621	0.05	0.85	[1/1,1/2]	s>=1	0.0434782608695652	0.85	0.0435411764705882	0.851211764705882	1.15	0
1714	0.05	0.9	[1/1,2/2]	s>=1	0.0434782608695652	0.9	0.0435411764705882	0.901294117647059	1.15	0
1821	0.05	0.95	[1/1,2/2]	s>=1	0.0434782608695652	0.95	0.0435411764705882	0.950776470588235	1.15	0
2314	0.1	0.25	[2/16,6/31]	s>=6	0.0452619878774536	0.805338479593154	0.0453411764705882	0.803505882352941	1.15	0
2418	0.1	0.3	[1/7,4/18]	s>=4	0.0591541583013697	0.800001125783612	0.0591882352941176	0.797376470588235	1.15	0
2514	0.1	0.35	[2/9,3/12]	s>=3	0.0714264171876971	0.819544272951749	0.0708	0.816705882352941	1.15	0
2617	0.1	0.4	[1/5,3/10]	s>=3	0.0459086584638436	0.808026112	0.0460470588235294	0.805447058823529	1.15	0
2714	0.1	0.45	[1/4,3/9]	s>=3	0.033040039637541	0.813265426089844	0.0338470588235294	0.809858823529412	1.15	0
2816	0.1	0.5	[1/4,2/5]	s>=2	0.0633017848800165	0.8125	0.0646588235294118	0.809694117647059	1.15	0
2914	0.1	0.55	[1/3,2/5]	s>=2	0.0575463426980197	0.8412146875	0.0570352941176471	0.842305882352941	1.15	0
3015	0.1	0.6	[1/3,2/4]	s>=2	0.0402800161520292	0.8208	0.0405294117647059	0.821905882352941	1.15	0
3117	0.1	0.65	[1/2,2/4]	s>=2	0.033976436619366	0.8217625	0.0335058823529412	0.823835294117647	1.15	0
3215	0.1	0.7	[1/2,2/4]	s>=2	0.033976436619366	0.8722	0.0335058823529412	0.873164705882353	1.15	0
3314	0.1	0.75	[1/2,2/3]	s>=2	0.0213692775540396	0.84375	0.0212352941176471	0.845411764705882	1.15	0
3414	0.1	0.8	[1/2,2/3]	s>=2	0.0213692775540396	0.896	0.0212352941176471	0.896658823529412	1.15	0
3514	0.1	0.85	[1/1,2/3]	s>=1	0.0869565217391304	0.85	0.0861647058823529	0.851211764705882	1.15	0
3614	0.1	0.9	[1/1,2/2]	s>=1	0.0869565217391304	0.9	0.0861647058823529	0.901294117647059	1.15	0
3714	0.1	0.95	[1/1,2/2]	s>=1	0.0869565217391304	0.95	0.0861647058823529	0.950776470588235	1.15	0
4414	0.15	0.35	[2/10,6/22]	s>=6	0.052046831780239	0.804036826357972	0.0521176470588235	0.801164705882353	1.15	0
4514	0.15	0.4	[2/9,5/16]	s>=5	0.0447107934900754	0.814939962867712	0.0444	0.812352941176471	1.15	0
4614	0.15	0.45	[2/8,4/11]	s>=4	0.0438411944955129	0.803882937978282	0.0438	0.800470588235294	1.15	0
4714	0.15	0.5	[1/4,3/8]	s>=3	0.0702893120454136	0.8359375	0.0709764705882353	0.834176470588235	1.15	0
4814	0.15	0.55	[1/3,3/7]	s>=3	0.0464333486285766	0.81144415	0.0473058823529412	0.813211764705882	1.15	0
4914	0.15	0.6	[1/3,3/6]	s>=3	0.0312078985116913	0.806976	0.0311058823529412	0.808329411764706	1.15	0
5014	0.15	0.65	[1/2,2/4]	s>=2	0.0723303590253037	0.8217625	0.0710117647058824	0.823835294117647	1.15	0
5117	0.15	0.7	[1/2,2/4]	s>=2	0.0723303590253037	0.8722	0.0710117647058824	0.873164705882353	1.15	0
5215	0.15	0.75	[1/2,2/3]	s>=2	0.0466014629736172	0.84375	0.0465294117647059	0.845411764705882	1.15	0
5314	0.15	0.8	[1/2,2/3]	s>=2	0.0466014629736172	0.896	0.0465294117647059	0.896658823529412	1.15	0
5414	0.15	0.85	[1/1,2/3]	s>=2	0.0318073477438974	0.830875	0.0315058823529412	0.832294117647059	1.15	0
5514	0.15	0.9	[1/1,2/2]	s>=2	0.0170132325141777	0.81	0.0169882352941176	0.811270588235294	1.15	0
5614	0.15	0.95	[1/1,2/2]	s>=2	0.0170132325141777	0.9025	0.0169882352941176	0.903694117647059	1.15	0
6314	0.2	0.35	[5/22,12/41]	s>=11	0.0772268162687173	0.866855345962224	0.0769882352941176	0.864152941176471	1.15	0
6414	0.2	0.4	[3/14,8/24]	s>=8	0.0434559988069714	0.80237583544583	0.0434352941176471	0.799694117647059	1.15	0
6514	0.2	0.45	[2/10,6/16]	s>=6	0.0452419592607193	0.800947336237621	0.0453764705882353	0.798070588235294	1.15	0
6614	0.2	0.5	[2/8,5/12]	s>=5	0.0425491493100665	0.80419921875	0.0423411764705882	0.801352941176471	1.15	0
6714	0.2	0.55	[1/4,4/9]	s>=4	0.0532798040483985	0.823671433492188	0.0521176470588235	0.825305882352941	1.15	0
6814	0.2	0.6	[1/3,3/6]	s>=3	0.0665218148553153	0.806976	0.0672588235294118	0.808329411764706	1.15	0
6914	0.2	0.65	[1/2,3/6]	s>=3	0.0570015288657469	0.813610890625	0.0573529411764706	0.8156	1.15	0
7014	0.2	0.7	[1/2,3/5]	s>=3	0.0362441840032453	0.80605	0.0369647058823529	0.807823529411765	1.15	0
7116	0.2	0.75	[1/2,3/5]	s>=3	0.0362441840032453	0.8701171875	0.0369647058823529	0.871188235294118	1.15	0
7215	0.2	0.8	[1/2,3/4]	s>=3	0.0182961038589771	0.8192	0.0181764705882353	0.820458823529412	1.15	0
7314	0.2	0.85	[1/1,2/3]	s>=2	0.055231363524287	0.830875	0.0542941176470588	0.832294117647059	1.15	0
7414	0.2	0.9	[1/1,2/2]	s>=2	0.0302457466918715	0.81	0.0300235294117647	0.811270588235294	1.15	0
7514	0.2	0.95	[1/1,2/2]	s>=2	0.0302457466918715	0.9025	0.0300235294117647	0.903694117647059	1.15	0
8314	0.25	0.4	[14/41,15/44]	s>=14	0.0463004347769004	0.821900007860124	0.0461647058823529	0.820447058823529	1.15	0
8414	0.25	0.45	[4/15,10/26]	s>=9	0.0871247105718616	0.884266211518961	0.0869058823529412	0.882705882352941	1.15	0
8514	0.25	0.5	[3/9,7/17]	s>=7	0.0513755329638282	0.805694580078125	0.0521058823529412	0.802458823529412	1.15	0
8614	0.25	0.55	[2/6,6/13]	s>=6	0.0410646647068557	0.801114880273561	0.0411411764705882	0.8026	1.15	0
8714	0.25	0.6	[2/5,5/10]	s>=5	0.0417966717422856	0.807086592	0.0422235294117647	0.808611764705882	1.15	0
8814	0.25	0.65	[2/5,4/7]	s>=4	0.0443148635219889	0.800154265625	0.0441882352941176	0.801694117647059	1.15	0
8914	0.25	0.7	[1/2,3/5]	s>=3	0.0658564964608008	0.80605	0.0662588235294118	0.807823529411765	1.15	0
9014	0.25	0.75	[1/2,3/5]	s>=3	0.0658564964608008	0.8701171875	0.0662588235294118	0.871188235294118	1.15	0
9116	0.25	0.8	[1/2,3/4]	s>=3	0.0343945311802059	0.8192	0.0343647058823529	0.820458823529412	1.15	0
9214	0.25	0.85	[1/2,3/4]	s>=3	0.0343945311802059	0.89048125	0.0343647058823529	0.892047058823529	1.15	0
9314	0.25	0.9	[1/1,2/2]	s>=2	0.0472589792060492	0.81	0.0463176470588235	0.811270588235294	1.15	0
9414	0.25	0.95	[1/1,2/2]	s>=2	0.0472589792060492	0.9025	0.0463176470588235	0.903694117647059	1.15	0
10414	0.3	0.5	[4/12,12/28]	s>=11	0.0766964383816221	0.86823807656765	0.0762	0.865341176470588	1.15	0
10514	0.3	0.55	[6/14,8/17]	s>=7	0.0977406446799443	0.868401528150181	0.0966588235294118	0.870058823529412	1.15	0
10614	0.3	0.6	[5/10,6/12]	s>=5	0.0914694087131223	0.8337613824	0.0902352941176471	0.834905882352941	1.15	0
10714	0.3	0.65	[3/6,5/9]	s>=5	0.0524797563906783	0.802163297685547	0.052	0.803317647058824	1.15	0
10814	0.3	0.7	[3/5,4/7]	s>=4	0.0623249994172169	0.809137	0.0617176470588235	0.810164705882353	1.15	0
10914	0.3	0.75	[1/2,4/6]	s>=4	0.0410942511379791	0.810791015625	0.0411176470588235	0.812705882352941	1.15	0
11014	0.3	0.8	[1/2,3/4]	s>=3	0.057118149234744	0.8192	0.0568823529411765	0.820458823529412	1.15	0
11115	0.3	0.85	[1/2,3/4]	s>=3	0.057118149234744	0.89048125	0.0568823529411765	0.892047058823529	1.15	0
11214	0.3	0.9	[1/1,2/2]	s>=2	0.0680529300567108	0.81	0.0674823529411765	0.811270588235294	1.15	0
11314	0.3	0.95	[1/1,2/2]	s>=2	0.0680529300567108	0.9025	0.0674823529411765	0.903694117647059	1.15	0
12414	0.35	0.55	[7/17,14/29]	s>=13	0.0621515052947104	0.86560942126411	0.0623058823529412	0.866764705882353	1.15	0
12514	0.35	0.6	[5/13,9/17]	s>=9	0.0439954932635843	0.801063510324019	0.0436352941176471	0.802435294117647	1.15	0
12614	0.35	0.65	[3/7,8/14]	s>=7	0.0889649780556423	0.897863947472077	0.0889764705882353	0.898823529411765	1.15	0
12714	0.35	0.7	[1/2,6/10]	s>=6	0.0447235424885736	0.8000720245	0.0444470588235294	0.801658823529412	1.15	0
12814	0.35	0.75	[1/2,5/8]	s>=5	0.0557577174815524	0.852813720703125	0.0565058823529412	0.854211764705882	1.15	0
12914	0.35	0.8	[2/3,4/6]	s>=4	0.0615188185886465	0.851968	0.0599294117647059	0.853694117647059	1.15	0
13014	0.35	0.85	[2/3,4/5]	s>=4	0.0324542989707044	0.83521	0.0324941176470588	0.836705882352941	1.15	0
13115	0.35	0.9	[1/1,3/4]	s>=3	0.0674132811132036	0.8748	0.0670941176470588	0.876882352941176	1.15	0
13214	0.35	0.95	[1/1,3/3]	s>=3	0.0281910084655215	0.857375	0.0291176470588235	0.858776470588235	1.15	0
14314	0.4	0.55	[12/30,25/50]	s>=23	0.0627916014742318	0.911175032812544	0.0628	0.912623529411765	1.15	0
14414	0.4	0.6	[7/16,15/28]	s>=14	0.0641096818884769	0.876819232140167	0.0639058823529412	0.878082352941176	1.15	0
14514	0.4	0.65	[4/9,11/19]	s>=10	0.0763455312870619	0.888062650783739	0.0761058823529412	0.888905882352941	1.15	0
14614	0.4	0.7	[3/6,8/13]	s>=8	0.0415445161048172	0.8141501626678	0.0419882352941176	0.815835294117647	1.15	0
14714	0.4	0.75	[3/5,6/9]	s>=6	0.0471123513867363	0.806465148925781	0.0472352941176471	0.808105882352941	1.15	0
14814	0.4	0.8	[2/3,5/7]	s>=5	0.0476772376519424	0.8126464	0.0485529411764706	0.814611764705882	1.15	0
14914	0.4	0.85	[2/3,4/5]	s>=4	0.0528200563580903	0.83521	0.0531058823529412	0.836705882352941	1.15	0
15014	0.4	0.9	[1/1,4/5]	s>=4	0.0432742630403632	0.85293	0.0440705882352941	0.8544	1.15	0
15114	0.4	0.95	[1/1,3/3]	s>=3	0.0420810388756473	0.857375	0.0429411764705882	0.858776470588235	1.15	0
16314	0.45	0.6	[12/26,28/51]	s>=25	0.0810137717059637	0.925221566869195	0.0807882352941176	0.926882352941176	1.15	0
16414	0.45	0.65	[8/16,17/29]	s>=15	0.0932545542538095	0.910890159218315	0.0932352941176471	0.911694117647059	1.15	0
16514	0.45	0.7	[4/8,12/19]	s>=11	0.0681029829224237	0.886232597794226	0.0680470588235294	0.886905882352941	1.15	0
16614	0.45	0.75	[3/5,8/12]	s>=8	0.0441921086259441	0.801294386386872	0.0449764705882353	0.803270588235294	1.15	0
16714	0.45	0.8	[2/3,7/10]	s>=7	0.0409951012071096	0.822083584	0.0417176470588235	0.824635294117647	1.15	0
16814	0.45	0.85	[4/5,5/7]	s>=4	0.0805300463322107	0.83521	0.0798941176470588	0.8362	1.15	0
16914	0.45	0.9	[1/1,5/6]	s>=5	0.0315117572604303	0.826686	0.0321294117647059	0.828270588235294	1.15	0
17014	0.45	0.95	[1/1,3/3]	s>=3	0.0599161666803649	0.857375	0.0604588235294118	0.858776470588235	1.15	0
18314	0.5	0.65	[11/22,30/50]	s>=27	0.0744169914362688	0.928329439099771	0.0749647058823529	0.930258823529412	1.15	0
18414	0.5	0.7	[8/15,18/28]	s>=16	0.0883099074387784	0.922629673535872	0.0878941176470588	0.924447058823529	1.15	0
18514	0.5	0.75	[10/15,12/18]	s>=10	0.060930020226714	0.851631922647357	0.0602117647058824	0.852835294117647	1.15	0
18614	0.5	0.8	[5/7,9/13]	s>=8	0.0796589320376472	0.8466991153152	0.0784588235294118	0.848364705882353	1.15	0
18714	0.5	0.85	[3/4,7/9]	s>=6	0.0961884040741313	0.8795126704375	0.0939647058823529	0.881505882352941	1.15	0
18814	0.5	0.9	[1/1,5/6]	s>=5	0.0506633901458855	0.826686	0.0511176470588235	0.828270588235294	1.15	0
18914	0.5	0.95	[1/1,4/4]	s>=4	0.0357345778495646	0.81450625	0.0366352941176471	0.816741176470588	1.15	0
20314	0.55	0.7	[27/42,31/48]	s>=27	0.0235184053881229	0.83599882022001	0.0233058823529412	0.836917647058824	1.15	0
20414	0.55	0.75	[7/12,18/26]	s>=16	0.0949319378171028	0.923454630274095	0.0949058823529412	0.925223529411765	1.15	0
20514	0.55	0.8	[4/6,13/18]	s>=12	0.0654714483622048	0.874635111616741	0.0659294117647059	0.875964705882353	1.15	0
20614	0.55	0.85	[2/3,8/10]	s>=8	0.038751360246819	0.801803369927442	0.0385882352941176	0.803776470588235	1.15	0
20714	0.55	0.9	[3/4,7/8]	s>=6	0.0982931387899109	0.93002175	0.0971647058823529	0.931129411764706	1.15	0
20814	0.55	0.95	[2/2,4/4]	s>=4	0.0523189954295475	0.81450625	0.0511529411764706	0.815976470588235	1.15	0
22314	0.6	0.75	[15/24,31/44]	s>=27	0.0981264829393847	0.940212149275446	0.0990470588235294	0.941164705882353	1.15	0
22414	0.6	0.8	[7/11,18/24]	s>=16	0.0924208649190767	0.929585621184941	0.0937647058823529	0.931047058823529	1.15	0
22514	0.6	0.85	[5/7,12/15]	s>=11	0.0674823997541708	0.894806287809102	0.0690823529411765	0.896317647058824	1.15	0
22614	0.6	0.9	[7/8,8/10]	s>=7	0.0457557874817004	0.81310473	0.0472352941176471	0.814235294117647	1.15	0
22714	0.6	0.95	[4/4,6/7]	s>=4	0.0740992206288572	0.81450625	0.0764235294117647	0.815823529411765	1.15	0
24314	0.65	0.8	[13/19,31/41]	s>=27	0.092686406530217	0.929038396993665	0.0936235294117647	0.930082352941176	1.15	0
24414	0.65	0.85	[10/14,17/21]	s>=15	0.0970215007154241	0.943038566629255	0.0979294117647059	0.944388235294118	1.15	0
24514	0.65	0.9	[5/6,11/13]	s>=10	0.0730452336835128	0.875182884651	0.0743058823529412	0.876988235294118	1.15	0
24614	0.65	0.95	[3/3,8/9]	s>=7	0.0853182084011577	0.855463187714844	0.0862470588235294	0.856941176470588	1.15	0
26314	0.7	0.85	[18/23,29/36]	s>=18	0.0637457574887391	0.881123203051774	0.0655176470588235	0.882694117647059	1.15	0
26414	0.7	0.9	[13/15,16/19]	s>=13	0.0315270903670843	0.815938930893609	0.0321058823529412	0.817247058823529	1.15	0
26514	0.7	0.95	[3/3,10/11]	s>=9	0.0752880140429128	0.852412326652534	0.0763058823529412	0.853905882352941	1.15	0
28314	0.75	0.9	[8/10,26/30]	s>=23	0.0848735796900719	0.926559983333961	0.0861529411764706	0.927388235294118	1.15	0
28414	0.75	0.95	[1/1,13/14]	s>=12	0.0758477828263266	0.926717550341423	0.0769764705882353	0.928011764705882	1.15	0
30314	0.8	0.95	[13/14,21/23]	s>=13	0.0442868632962145	0.847014437411184	0.0455647058823529	0.847952941176471	1.15	0
381	0.05	0.2	[1/9,3/24]	s>=3	0.0673884718577134	0.804686655627875	0.0678470588235294	0.801482352941176	1.15	1
421	0.05	0.25	[1/6,3/23]	s>=3	0.0490355513807008	0.801953658823933	0.0485176470588235	0.800588235294118	1.15	1
571	0.05	0.3	[1/5,2/12]	s>=2	0.0659749178625046	0.802270098855	0.0647764705882353	0.800894117647059	1.15	1
622	0.05	0.35	[1/4,2/11]	s>=2	0.0513946004740883	0.802645909317519	0.0503529411764706	0.800917647058824	1.15	1
[truncated: 10,769 more rows]
