# Supplementary material for: Inclusion of non-inferiority analysis in superiority-based clinical trials with single-arm, two-stage Simon's design
Source: Contemp Clin Trials Commun. 2020 Nov 28;20:100678. doi: 10.1016/j.conctc.2020.100678 (PMC7733004; doi:10.1016/j.conctc.2020.100678)
Supplement: Multimedia component 2 [file mmc2.zip › 3_Sampayo-Cordero M, et al_Supplemental File_1.txt]

####################################################################;
########Inclusion of Non-Inferiority Analysis in Superiority-based##; 
########Clinical Trials with Single-Arm, Two-Stage Simon’s Design.##;
####################################################################;


####################################################################;
########calculated p-value and power in accordance with:############;
####################################################################;
##Jung SH. 
##Statistical issues for design and analysis of single-arm multi-stage
##phase II cancer clinical trials. 
##Contemp Clin Trials. 2015;42:9-17.

###############################################################################

#s<- Total number of events in the study;
#a1<-Futility boundary at intermim (number of events);
#n1<-Accrued patients at first;
#n2<-Accrued patients at second stage;
#p0<-Expected response rate (unacceptable (p-value) or desired response (power) );

UMVUEpvalueSIMON <- function (n1, n2, a1, s, p0) 
{

#####Risk ratio and probability of mass function with UMVUE method;

    n <- n1 + n2
    out <- list()
    xlo <- max(a1 + 1, s - n2)
    xhi <- min(s, n1)
    xlo1 <- a1+1
    x1 <- xlo:xhi
    x11 <- xlo1:xhi
    if (s <= a1) {
        pumvue <- s/n1
        PMF <- p0^s*(1-p0)^(n1-s)*choose(n1,s)
        }
        else {
        pumvue <- sum(choose(n1 - 1, x1 - 1) * choose(n2, s-x1))/sum(choose(n1, x1) * choose(n2, s - x1))
         PMF <- p0^s*(1-p0)^(n1+n2-s)* sum(choose(n1, x11)* choose(n2,s-x11))
         }

#####p-value with UMVUE method;

 if (s <= a1) {
         pvalue <- 1 - pbinom(s - 1, n1, p0)
    }
    else {
        sn <- s:n
        pvalue <- sum(sapply(sn, function(i,p0,n1,n2,a1) {
            (p0^i*(1-p0)^(n1+n2-i)* sum(choose(n1, (a1+1:min(n1,i)))* choose(n2,i-(a1+1:min(n1,i)))))
        }, p0,n1,n2,a1))
    }
  

#####outputs;

    out <- c(pumvue, PMF, pvalue)
    names(out) <- c("pumvue", "PMF", "p-value")
    
    out
}


#UMVUEpvalueSIMON (n1, n2, a1, s, p0) 

#Example 5 of the article.
#UMVUEpvalueSIMON(34, 5, 17, 19, 0.4)

#UMVUEpvalueSIMON(13, 20-13, 0, 3, 0.25)


####################################################################;
##########Simulted Type I and Type II errors########################;
####################################################################;


simulate <- function(n1, n2, a1, sni, p0,p1, repet, print=TRUE)
{

set.seed(seed)
##Se cumple hipótesis nula
sim1H0<- rbinom(repet, n1, p0)
sim2H0<- sim1H0 + rbinom(repet, n2, p0)

##Se cumple hipótesis alternativa
sim1H1<- rbinom(repet, n1, p1)
sim2H1<- sim1H1 + rbinom(repet, n2, p1)

sum1H00<-ifelse (sim1H0>a1,1,0) 
sum2H00<-ifelse (sim2H0>=sni,1,0) 

sum1H11<-ifelse (sim1H1>a1,1,0) 
sum2H11<-ifelse (sim2H1>=sni,1,0) 


alphaNI <- sum(ifelse((sum1H00==1 & sum2H00==1),1,0))/ repet
potenciaNI <- sum(ifelse((sum1H11==1 & sum2H11==1),1,0))/ repet

output<-c(alphaNI, potenciaNI)

return(output)
}
