# Supplementary material for: Inclusion of non-inferiority analysis in superiority-based clinical trials with single-arm, two-stage Simon's design
Source: Contemp Clin Trials Commun. 2020 Nov 28;20:100678. doi: 10.1016/j.conctc.2020.100678 (PMC7733004; doi:10.1016/j.conctc.2020.100678)
Supplement: Multimedia component 2 [file mmc2.zip › 3_Sampayo-Cordero M, et al_Supplemental File_2.txt]

####################################################################;
########Inclusion of Non-Inferiority Analysis in Superiority-based##; 
########Clinical Trials with Single-Arm, Two-Stage Simon’s Design.##;
####################################################################;

##Install required packages##

install.packages('clinfun')
install.packages('ggplot2')
install.packages('gridExtra')


##load required packages##

library(clinfun)
library(ggplot2)
library(gridExtra)

###Please write the path for the directory of ".R" files and outputs:

BBDD<-"D:/CCT/"

setwd(BBDD);
source("3_Sampayo-Cordero M, et al_Supplemental File1.R")


###########################################
###########################################
#1#Loop to develop all data tables#########
###########################################
###########################################

alfa<-c(0.1,0.05,0.01)
beta<-c(0.1, 0.2)
nmax <- 200 #Maximum sample size in a Simon's Design;
repet<-85000 #In accordance with supplementary methods, we use 80.000 and 85.000 random samples, for type I & II errors respectively;
#We calculate with 30 simultation the mean sample and standar deviation to estimate the number of random samples 
#needed to attain a 95% confidence that simulated values of alpha and beta errors are within 0.5% of true values.
#sample.int(.Machine$integer.max, 1)
#1440679596
seed <- 1440679596
optm <- c(0,1)  #1 optimal or 0 minimax Design;

TABLE2<-c(1,1.15,1.20,1.25,1.30,1.35,1.40,1.45)

P00<-0
P0<-0
P1<-0

P00<-rep(1:19,1)*0.05
P0<-rep(P00, each=19)
P1<-P00+.05

lgt <- length(P0)


TABLE111 <- data.frame(matrix(NA,lgt,10,dimnames=list(NULL,c("p0","p1","Design","H0_reject(NI)",
"alphaEq","powEq","alphaSim","powSim", "NIM","Optimal") )))

AGREE_T <- data.frame(matrix(NA,0,10,dimnames=list(NULL,c("p0","p1","Design","H0_reject(NI)",
"alphaEq","powEq","alphaSim","powSim", "NIM","Optimal") )))


TABLE111[,1]<-P0
TABLE111[,2]<-P1

TABLE11 <- TABLE111[TABLE111$p0<TABLE111$p1 & TABLE111$p1 <1, ]
TABLE1 <- TABLE11[(TABLE11$p1-TABLE11$p0)>=0.15, ]


for (j in 1:length(TABLE2)){

for (al in 1:length(alfa)){

for (bt in 1:length(beta)){

for (op in 1:length(optm)){

for (i in 1:length(TABLE1$p0)){
   xx <- ph2simon(TABLE1[i,1], TABLE1[i,2],alfa[al],beta[bt], nmax=nmax)
   x1a<-xx$out[which(xx$out[,5] == min(xx$out[,5])),]#optimal
   x1b<-xx$out[1,] #minimax
   x1<- if (optm[op]==1) {x1a} else {x1b}
   x <- if(length(x1)>6) {x1[1,]} else {x1}
   z1<-paste("[",x[1]+1,"/",x[2],",",x[3]+1,"/",x[4],"]", sep='')
a=0
ninf_NsupB= x[3]+1
 while(a<=alfa[al] & ninf_NsupB>x[1])
 {
 a<-UMVUEpvalueSIMON(x[2], x[4]-x[2],x[1],ninf_NsupB-1, TABLE1[i,1]/TABLE2[j])[3]
 ninf_NsupB=ninf_NsupB - 1
 }
   pvalor<-UMVUEpvalueSIMON(x[2], x[4]-x[2],x[1],ninf_NsupB+1, TABLE1[i,1]/TABLE2[j])[3]
   potencia<-UMVUEpvalueSIMON(x[2], x[4]-x[2],x[1], ninf_NsupB+1, TABLE1[i,2])[3]
   y<-simulate(x[2], (x[4]-x[2]), x[1], ninf_NsupB+1, (TABLE1[i,1]/TABLE2[j]),TABLE1[i,2], repet, print=TRUE)
   z3<-paste("s>=",ninf_NsupB+1, sep='')
   z6<-pvalor
   z7<-potencia
   z8<-y[1]
   z9<-y[2]
   z12<-TABLE2[j]
   TABLE1[i,3]<-z1
   TABLE1[i,4]<-z3
   TABLE1[i,5]<-z6
   TABLE1[i,6]<-z7
   TABLE1[i,7]<-z8
   TABLE1[i,8]<-z9
   TABLE1[i,9]<-z12
   TABLE1[i,10]<-optm[op]

}

AGREE_T <-rbind(AGREE_T,TABLE1)

}
}
}

j<-j+1
}

AGREE_T

numtab<-ifelse(repet<=30,0,
ifelse(repet>=85000,2,1))

file<- paste(BBDD,"3_Sampayo-CorderoM_SupplementalTable_",numtab,".csv", sep="")
write.table(AGREE_T, file = file, sep = ",", col.names = NA,
            qmethod = "double")

############################################################################;
#2######################NUMBER OF RANDOM SAMPLES NEEDED#####################;
############################################################################;

#We calculated the number of random samples generated (NSim) needed to attain a 95% confidence (z(0,025))
#that simulated values of alpha and beta errors (?) are within 0.5% and 1% of true values, respectively.
#Therefore, we accepted maximum differences between calculated and simulated values (alpha and beta errors),
#which ranged from 0.095 to 0.0105. 

#According to the Equation 1 (William Oberle, 2015,"www.dtic.mil/get-tr-doc/pdf?AD=ADA6
#NSim = (Za/2 * 100* sd / (? * ?))^2					

#where “sd” and “?” represent standard deviation and sample average of type I and II errors with 30 simulations, respectively. 
#One hundred twenty thousand (80,000 ˜ 74,861) and twenty thousand (85,000 ˜ 83,015) random samples 
#were run for type I and II errors, respectively. 


AGREE_TT <- read.csv(file="3_Sampayo-CorderoM_SupplementalDataset_0.csv", header=TRUE, sep=",") #Simulation with 30 random samples;

(-qnorm(0.025)*sd(AGREE_TT$alphaSim)/(0.005*mean(AGREE_TT$alphaSim) ))^2 #Equation 1 for type I error;
(-qnorm(0.025)*sd(1-AGREE_TT$powSim)/(0.005*mean(1-AGREE_TT$powSim)))^2   #Equation 1 for type II error;


############################################################################;
#2##############################PLOTTING RESULTS############################;
############################################################################;


##################################################################################################################;
##Fig 1. Agreement between calculated p-value and simulated alpha errors in Simon’s two-stage clinical designs.###;
##################################################################################################################;

#################################################################################;


AGREE_TT <- read.csv(file="3_Sampayo-CorderoM_SupplementalDataset_1.csv", header=TRUE, sep=",")


AGREE_TT$NNIM<-ifelse(AGREE_TT$NIM==1, 1, 2)

tittle<-c('Superiority, NIM=1', 'Non-inferiority, NIM = 1.15 to 1.45')
lista <- list()

#################################################################################;

for (j in 1:2) {


AGREE_T <- subset(AGREE_TT,NNIM==j)


average <-(AGREE_T$alphaEq+AGREE_T$alphaSim)/2
dif<-(AGREE_T$alphaEq-AGREE_T$alphaSim)


pred <- lm(dif ~ average  )
hola <- ifelse (pred$residuals<0,-pred$residuals,pred$residuals)
pred2 <- lm(hola~average)
correct<-1.2533
media <-pred$coefficients[1] + pred$coefficients[2]*average
desv <- -qnorm(0.025)* (correct*pred2$coefficients[1] + (correct*pred2$coefficients[2]*average))

inf1<- media-desv
sup1<- media+desv
inf2 <- sum(ifelse(dif<inf1,1,0))/length(dif)*100
sup2 <- sum(ifelse(dif>sup1,1,0))/length(dif)*100

sct1<-data.frame(dif,average)


ilim<- -0.01
slim<- 0.01

#EventsH0reject

p1<-ggplot(sct1, aes(x=average, y=dif)) +  coord_cartesian(ylim = c(ilim,slim)) +
        geom_point(shape = 21, colour = "black",
                   fill = "white") +
        ggtitle(tittle[j]) +
        labs(x = "Average: (calculated p-value + simulated alpha)/2", y = "Difference: (calculated p-value - simulated alpha)") +
        scale_y_continuous(breaks = c(-0.01, -0.009,-0.008,-0.007, -0.006,-0.005, -0.004,-0.003, -0.002, -0.001, 0, 0.001, 0.002, 0.003, 0.004, 0.005, 0.006, 0.007,0.008, 0.009, 0.01)) +
        scale_x_continuous(breaks = c(0, 0.01, 0.05, 0.1))   +
        theme(axis.title = element_text(size = 16),
              axis.text.x=element_text(colour="black", size = 16),
              axis.text.y=element_text(colour="black", size = 16),
              plot.title = element_text(size=20))

p2<-p1 +  annotate("text", x=0.05, y=0.0025, label= "0.002", size=5) 
p3<-p2 +  annotate("text", x=0.05, y=-0.0025, label= "-0.002", size=5) 
p4<-p3 +  annotate("text", x=0.01, y=0.0015, label= "0.0015", size=5) 
p5<-p4 +  annotate("text", x=0.01, y=-0.0015, label= "-0.0015", size=5) 
p6<-p5 +  annotate("text", x=0.1, y=0.004, label= "0.004", size=5) 
p7<-p6 +  annotate("text", x=0.1, y=-0.004, label= "-0.004", size=5) 
p8 <- p7 + geom_abline(intercept=lm(inf1~average)$coefficients[1], slope=lm(inf1~average)$coefficients[2],linetype="dotted", size=1,color = "blue")
p9 <- p8 + geom_abline(intercept=lm(sup1~average)$coefficients[1], slope=lm(sup1~average)$coefficients[2],linetype="dotted", size=1,color = "blue")
p10<-p9 +  annotate("text", x=0.05, y=0.006, label= paste("% out of V-shape 95% boundaries: (upper =",round(sup2,1),"% / lower =", round(inf2,1),"%)"), col="blue",size=5)


lista[[j]] <- p10

}


jpeg(file="1_Figure1.jpeg", width = 10000, height = 6000, quality = 100, res = 600)
grid.arrange(lista[[1]],lista[[2]], ncol=2, nrow =1)

dev.off()


##################################################################################################################;
##Fig 2. Agreement between calculated and simulated type II error in Simon’s two-stage clinical designs.##########;
##################################################################################################################;


AGREE_TT <-  read.csv(file="3_Sampayo-CorderoM_SupplementalDataset_2.csv", header=TRUE, sep=",")
AGREE_TT$NNIM<-ifelse(AGREE_TT$NIM==1, 1, 2)

tittle<-c('Superiority, NIM=1', 'Non-inferiority, NIM = 1.15 to 1.45')

lista <- list()

#################################################################################;

for (j in 1:2) {

AGREE_T <- subset(AGREE_TT,NNIM==j)


average <-((1-AGREE_T$powEq)+(1-AGREE_T$powSim))/2
dif<-((1-AGREE_T$powEq)-(1-AGREE_T$powSim))


media <-mean(dif)
desv <- sd(dif)

inf1<- media-1.96*desv
sup1<- media+1.96*desv
inf2 <- sum(ifelse(dif<inf1,1,0))/length(dif)*100
sup2 <- sum(ifelse(dif>sup1,1,0))/length(dif)*100

sct1<-data.frame(dif,average)


ilim<- -0.05
slim<- 0.05
#EventsH0reject
p1<-ggplot(sct1, aes(x=average, y=dif)) +  coord_cartesian(ylim = c(ilim,slim)) +
        geom_point(shape = 21, colour = "black",
                   fill = "white") +
        ggtitle(tittle[j]) +
        labs(x = "Average: (calculated + simulated type II error)/2", y = "Difference: (calculated - simulated Type II error)") +
        theme(axis.title = element_text(size = 16),
              axis.text.x=element_text(colour="black", size = 16),
              axis.text.y=element_text(colour="black", size = 16),
              plot.title = element_text(size=20))

#p2<-p1 + geom_segment(aes(x=0, y=0.003,xend=0.2, yend=0.006),linetype=1, color="black", size = 0.5) 
#p3<-p2 + geom_segment(aes(x=0, y=-0.003, xend=0.2, yend=-0.006),linetype=1, color="black", size = 0.5)
p2<-p1 +  annotate("text", x=0.2, y=0.005, label= "0.005", size=5) 
p3<-p2 +  annotate("text", x=0.2, y=-0.005, label= "-0.005", size=5) 
p4<-p3 +  annotate("text", x=0.1, y=0.005, label= "0.005", size=5) 
p5<-p4 +  annotate("text", x=0.1, y=-0.005, label= "-0.005", size=5) 

p6<-p5 + geom_segment(aes(x=0, y=sup1,xend=0.2, yend=sup1),linetype="dotted", color="blue", size = 1) 
p7<-p6 + geom_segment(aes(x=0, y=inf1, xend=0.2, yend=inf1),linetype="dotted", color="blue", size = 1)

p8<-p7 +  annotate("text", x=0.1, y=0.025, label= paste("% out of V-shape 95% boundaries: (upper =",round(sup2,1),"% / lower =", round(inf2,1),"%)"), col="blue",size=5)


lista[[j]] <- p8

}

jpeg(file="1_Figure2.jpeg", width = 10000, height = 6000, quality = 100, res = 600)
grid.arrange(lista[[1]],lista[[2]], ncol=2, nrow =1)

dev.off()
